# Supplementary material for: Impact of exercise and fasting on mitochondrial regulators in human muscle
Source: Transl Exerc Biomed. 2024 Aug 19;1(3-4):183–94. doi: 10.1515/teb-2024-0014 (PMC11653475; doi:10.1515/teb-2024-0014)
Supplement: Supplementary file 1 — Supplementary Material [file j_teb-2024-0014_suppl_001.xls]

## Sheet: S1. Search Criteria - MetaMEx
https://www.metamex.eu
Search criteria applied on MetaMEx website

## Sheet: S2. Primer sequences
	S2. List of primer sequences used for RT-qPCR.
	Gene	Forward Primer (5’ →3’)	Reverse Primer (5’ → 3’)
	PGC-1𝛼	CACTTACAAGCCAAACCAACAAC	CAATAGTCTTGTTCTCAAATGGGGA
	NR4A1	GGTGACCCCACGATTTGTCT	GGCTTATTTACAGCACGGCG
	PPARβ	GCTGGCCCAGATACACTGAC	CTGCTGGGCCTCTTTCAGTAA
	TFEB	CAGATGCCCAACACGCTACC	GCATCTGTGAGCTCTCGCTT
	NR1D1	TGTATGCAGCCCCAGAAG	GTGAAGCTCATGGAGAAATCC
	ERRγ	TCAGAACGGACTTGACTCGC	ACACAGTCTCTTGGGCATCG
	TBP	AGACGAGTTCCAGCGCAAGG	GCGTAAGGTGGCAGGCTGTT

## Sheet: S3. Effect sizes and p value
S3-Table A
Gene	Effect Sizes
PGC-1α*	p<0.001, d = 1.98
NR4A1*	p<0.001, d = 1.36
PPARβ	p=0.104, d = 0.67
TFEB	p=0.053, d = 0.70
NR1D1	p=0.419, d = 0.27
ERRγ	p=0.215, d = 0.33
*Significant change
S3-Table B
	Effect Sizes
Gene	Time	Group	Interaction
PGC-1α	p=0.071, partial ƞ2 = 0.14	p=0.194, partial ƞ2 = 0.09	p=0.370, partial ƞ2 =0.05
NR4A1*	p<0.001, partial ƞ2 = 0.37	p=0.988, partial ƞ2 <0.01	p=0.681, partial ƞ2 = 0.02
PPARβ	p=0.114, partial ƞ2 = 0.13	p=0.912, partial ƞ2 <0.01	p=0.517, partial ƞ2 = 0.04
TFEB	p=0.368, partial ƞ2 = 0.06	p=0.565, partial ƞ2 = 0.02	p=0.057, partial ƞ2 = 0.16
NR1D1*	p<0.001, partial ƞ2 = 0.67	p=0.618, partial ƞ2 = 0.02	p=0.872, partial ƞ2 <0.01
ERRγ	p=0.526, partial ƞ2 = 0.04	p=0.418, partial ƞ2 <0.01	p=0.332, partial ƞ2 = 0.07
*Significant effect of time observed

## Sheet: S4. CERT checklist
	Final Consensus on Exercise Reporting Template (CERT) – Protocol 1
	Item Category	Item No	Abbreviated Item Description
	WHAT: materials	1	Cycle ergometer (Monark, Ergomedic 874E, Varberg, Sweden
			Page 6, lines 153-154
	WHO: provider	2	Qualifications, teaching/supervising expertise, and/or training of the exercise instructor were:
			CPR certificate
			Master’s degree student in Kinesiology
			Page 6, lines 154-155
	HOW: delivery	3	Exercises were performed individually
			Page 6, lines 153
		4	Exercises were supervised
			Page 6, lines 154
		5	Measurement and reporting of adherence to exercise was done using logs when the participant attended to each of the sessions. Criteria for adherence: 100% of sessions attended.
			Page 6, lines 155-156
		6	Motivation strategies were vocal motivation and music playlist selected by the participant
			Page 6, lines 155-157
		7	If the participant completed the first session successfully, without adverse effects, they could progress to the next/final session.
			Page 6, lines 157-158
		8	Each exercise is described so that it can be replicated. See Fig 2-A for experimental timeline
			and pages 6-7, lines 160-166
		9	No home program was provided/used in this study
			Page 6, lines 158-159
		10	Nonexercise components were not present in this intervention
			Page 6, lines 158-159
		11	No adversities occurred during the exercise sessions of this study
			Page 6, lines 159-160
	WHERE: location	12	Exercise sessions were performed at Queen’s Muscle Physiology Lab (QMPL)
			Page 6, line 60
	WHEN, HOW MUCH: dosage	13	Five-minute load-less warm up, followed by HIIE consisting of one-minute intervals (80 RPM) separated by one minute of load less cycling at a cadence of the participants choosing. During the intervals a load was added to the bike (calculated from preliminary visit) such that cycling at 80 rpm would result in a WR of 100% (max), or 133% (supra) of peak aerobic power (highest 30 second power output…
			Pages 6-7, lines 160-166
	TAILORING: what, how	14	All participants performed the same HIIE sessions: cycling at WR of 100% (max), or 133% (supra) of peak aerobic power (highest 30 second power output [watts] from their VO2peak test.
			Page 7, lines 163-164
		15	The starting level for exercise was the following: the HIIE sessions began with a five-minute load-less warm up, followed by HIIE consisting of one-minute intervals (80 RPM) separated by one minute of load less cycling at a cadence of the participants choosing.
			Page 6, lines 161-162
	HOW WELL: planned, actual	16	The exercise intervention was delivered and performed as planned
			Page 7, line 167

## Sheet: S5. PPARGC1A_MetaMEx_v3.2207
S4. PPARGC1A_MetaMEx_v3.2207
Studies	logFC	adj.P.Val	CI.L	CI.R	size
GSE151066_MIX_VAL_F_ELD_ACT_LEA_HLY_H03	3.70056	2.38e-10	2.95573	4.4454	2
GSE71972_MIX_VAL_F_YNG_ACT_LEA_HLY_H03	3.58311	3.09e-09	3.079	4.08722	4
GSE71972_MIX_VAL_M_YNG_ACT_LEA_HLY_H03	3.46593	4.89e-09	2.96719	3.96466	4
GSE120862_MIX_VAL_M_YNG_SED_LEA_HLY_H04	2.95762	1.72e-10	2.42053	3.49472	7
GSE151066_MIX_VAL_M_ELD_SED_OWE_HLY_H03	2.93099	6.38e-18	2.53017	3.33181	7
GSE151066_MIX_VAL_F_ELD_SED_OWE_HLY_H03	2.90768	1.35e-06	2.16255	3.65281	2
GSE202295_MIX_VAL_M_MDL_SED_OWE_HLY_H03	2.55486	5.21e-18	2.13796	2.97176	17
GSE86931_MIX_VAL_M_YNG_ATH_LEA_HLY_H04	2.51332	0.0102302	2.09484	2.93179	2
GSE43856_MIX_VAL_M_YNG_ATH_LEA_HLY_H03	2.45639	8.23e-07	1.94889	2.96389	8
GSE151066_MIX_VAL_M_ELD_ACT_LEA_HLY_H03	2.35071	5.61e-15	1.98096	2.72046	8
GSE164081_MIX_VAL_M_YNG_ATH_LEA_HLY_H03	2.25109	4.8e-12	1.86119	2.64099	10
GSE107934_MIX_VAL_M_YNG_ACT_LEA_HLY_H01	2.12341	0.139242	1.20648	3.04034	6
GSE87748_MIX_VAL_M_YNG_SED_LEA_HLY_H04	1.93868	3.73e-07	1.58202	2.29535	10
GSE120862_MIX_VAL_M_YNG_ACT_LEA_HLY_H04	1.83235	2.02e-05	1.31456	2.35015	7
GSE164081_MIX_VAL_M_YNG_ATH_LEA_HLY_H06	1.80645	6.76e-10	1.4204	2.19251	10
GSE59088_MIX_VAL_M_YNG_SED_LEA_HLY_H03	1.74941	2.64e-06	1.41169	2.08712	6
GSE33603_MIX_VAL_M_YNG_ACT_LEA_HLY_H03	1.53312	3.74e-13	1.25713	1.80912	22
GSE59363_MIX_VAL_M_MDL_ACT_OWE_HLY_H03	1.34637	0.00257307	0.915441	1.77729	7
GSE107934_MIX_VAL_M_YNG_ACT_LEA_HLY_H04	1.2419	0.45693	0.260681	2.22311	5
GSE59088_MIX_VAL_M_YNG_SED_LEA_HLY_H05	1.22652	0.000246252	0.888803	1.56424	6
GSE4247_MIX_VAL_M_YNG_SED_OWE_HLY_H03	1.21902	0.860702	-0.99292	3.43095	4
GSE164081_MIX_VAL_M_YNG_ATH_LEA_HLY_H00	1.1861	1.72e-06	0.802237	1.56997	10
GSE164081_MIX_VAL_M_YNG_ATH_LEA_HLY_H01	0.773894	0.00575263	0.395981	1.15181	10
GSE108643_MIX_VAL_M_YNG_SED_OWE_HLY_H00	0.762784	0.000709561	0.422277	1.10329	15
GSE108643_MIX_VAL_M_YNG_SED_LEA_HLY_H00	0.588381	0.0132574	0.235824	0.940937	14
GSE71972_MIX_VAL_F_YNG_ACT_LEA_HLY_H00	0.43497	0.689619	-0.039491	0.90943	4
GSE59363_MIX_VAL_M_MDL_ACT_OWE_HLY_H00	0.364198	0.867008	-0.0667269	0.795122	7
GSE120862_MIX_VAL_M_YNG_SED_LEA_HLY_H01	0.29633	0.629727	-0.209508	0.802168	7
GSE33603_MIX_VAL_M_YNG_ACT_LEA_HLY_H01	0.284278	0.423966	0.00828374	0.560272	22
GSE202295_MIX_VAL_M_MDL_SED_OWE_HLY_H00	0.270597	0.999694	-0.117526	0.65872	16
GSE120862_MIX_VAL_M_YNG_ACT_LEA_HLY_H01	0.25786	0.591824	-0.247182	0.762903	7
GSE86931_MIX_VAL_M_YNG_ATH_LEA_HLY_H08	0.223023	0.669551	-0.176401	0.622447	2
GSE71972_MIX_VAL_M_YNG_ACT_LEA_HLY_H00	0.213264	0.940938	-0.261656	0.688184	4
GSE41769_MIX_VAL_M_MDL_SED_OWE_HLY_H00	0.197466	0.551467	-0.0168373	0.411769	9
GSE151066_MIX_VAL_M_ELD_ACT_LEA_HLY_H00	0.0834923	0.899874	-0.29353	0.460515	8
GSE151066_MIX_VAL_M_ELD_SED_OWE_HLY_H00	0.0621651	0.927543	-0.352118	0.476449	7
GSE151066_MIX_VAL_F_ELD_SED_OWE_HLY_H00	-0.0767884	0.973284	-0.841168	0.687592	2
GSE151066_MIX_VAL_F_ELD_ACT_LEA_HLY_H00	-0.271438	0.998764	-1.02842	0.485542	2
GSE43856_MIX_VAL_M_YNG_ATH_LEA_HLY_H48	-0.303424	0.520946	-0.810925	0.204078	8
GSE43856_MIX_VAL_M_YNG_ATH_LEA_HLY_H96	-0.338197	0.999218	-0.845698	0.169305	8
GSE4247_MIX_VAL_M_YNG_SED_OWE_HLY_H48	-0.872057	0.864456	-3.08399	1.33988	4
Acute Aerobic Meta-analysis	1.18771	0.00151262	0.758959	1.61645	320
GSE107934_MIX_VAL_M_YNG_ACT_LEA_HLY_H01	1.8544	0.0271145	1.03817	2.67062	6
GSE107934_MIX_VAL_M_YNG_ACT_LEA_HLY_H04	1.71596	0.0111779	0.891864	2.54005	6
GSE23697_ECC_VAL_M_YNG_SED_LEA_HLY_H03	1.68037	1.21e-06	1.15517	2.20558	20
GSE23697_ECC_VAL_M_YNG_SED_OWE_HLY_H03	1.58236	0.00400929	0.839604	2.32511	10
GSE19062_ECC_VAL_M_YNG_ACT_LEA_HLY_H03	1.48245	0.000437792	0.954293	2.0106	8
GSE23697_ECC_VAL_M_YNG_SED_OBE_HLY_H03	1.46978	0.194606	0.419371	2.5202	5
GSE59088_MIX_VAL_M_YNG_SED_LEA_HLY_H05	1.36451	0.00169016	0.849893	1.87914	6
GSE59088_MIX_VAL_M_YNG_SED_LEA_HLY_H03	1.15903	0.00923398	0.644407	1.67365	6
GSE24235_MIX_BIB_F_YNG_SED_LEA_HLY_H04	0.904314	0.00196725	0.595291	1.21334	4
GSE28422_MIX_VAL_M_ELD_SED_OWE_HLY_H04	0.841244	1.95e-08	0.627324	1.05516	6
GSE28422_MIX_VAL_F_YNG_SED_LEA_HLY_H04	0.81249	4.18e-11	0.62723	0.99775	8
GSE28422_MIX_VAL_F_ELD_SED_OWE_HLY_H04	0.709272	2.39e-06	0.495352	0.923191	6
GSE28422_MIX_VAL_M_YNG_SED_LEA_HLY_H04	0.664212	5.67e-08	0.478952	0.849472	8
GSE28422_MIX_VAL_F_ELD_ACT_OWE_HLY_H04	0.636165	5.17e-05	0.422246	0.850085	6
GSE24235_MIX_BIB_M_YNG_SED_LEA_HLY_H04	0.636014	0.295006	0.279184	0.992843	3
GSE28422_MIX_VAL_M_YNG_ACT_LEA_HLY_H04	0.511282	6.2e-05	0.326023	0.696542	8
GSE4249_ECC_VAL_M_YNG_SED_LEA_HLY_H03	0.496674	0.916311	-1.06329	2.05664	4
GSE28422_MIX_VAL_M_ELD_ACT_OWE_HLY_H04	0.460545	0.00644187	0.246625	0.674464	6
GSE28422_MIX_VAL_F_YNG_ACT_LEA_HLY_H04	0.332582	0.0123414	0.147322	0.517841	8
GSE182494_ECC_VAL_F_YNG_ACT_LEA_HLY_H48	0.0887067	0.949857	-0.597806	0.775219	4
GSE24235_MIX_BIB_F_YNG_SED_LEA_HLY_H24	0.0443785	0.963151	-0.264645	0.353402	4
GSE24235_MIX_BIB_M_YNG_SED_LEA_HLY_H24	-0.0735551	0.906127	-0.430384	0.283274	3
GSE19062_ECC_VAL_M_YNG_ACT_LEA_HLY_H48	-0.238975	0.682306	-0.767131	0.28918	8
GSE4249_ECC_VAL_M_YNG_SED_LEA_HLY_H48	-0.806169	0.734588	-2.50504	0.8927	3
GSE106865_MIX_VAL_M_YNG_SED_LEA_HLY_H24	-0.826362	0.173901	-1.51082	-0.141908	10
GSE106865_MIX_VAL_M_YNG_ACT_LEA_HLY_H24	-1.03537	0.0831135	-1.71983	-0.35092	10
GSE1832_MIX_VAL_M_MDL_SED_LEA_HLY_H06	NA	NA	NA	NA	NA
GSE1832_MIX_VAL_M_MDL_SED_LEA_HLY_H18	NA	NA	NA	NA	NA
GSE7286_CON_VAL_M_YNG_ACT_LEA_HLY_H03	NA	NA	NA	NA	NA
GSE7286_ECC_VAL_M_YNG_ACT_LEA_HLY_H03	NA	NA	NA	NA	NA
GSE7286_CON_VAL_M_YNG_ACT_LEA_HLY_H06	NA	NA	NA	NA	NA
GSE7286_ECC_VAL_M_YNG_ACT_LEA_HLY_H06	NA	NA	NA	NA	NA
GSE7286_CON_VAL_M_YNG_ACT_LEA_HLY_H24	NA	NA	NA	NA	NA
GSE7286_ECC_VAL_M_YNG_ACT_LEA_HLY_H24	NA	NA	NA	NA	NA
Acute Resistance Meta-analysis	0.707539	0.201921	0.397836	1.01724	176
GSE44818_MIX_VAL_M_YNG_ATH_LEA_HLY_H04	3.78008	2.73e-11	3.0927	4.46745	12
GSE163356_MIX_VAL_M_YNG_ACT_LEA_HLY_H03	3.67305	1.27e-16	3.43925	3.90684	11
GSE27285_MIX_VAL_M_YNG_ATH_LEA_HLY_H03	2.74433	8.88e-25	2.55755	2.93111	16
GSE44818_MIX_VAL_M_YNG_ATH_LEA_HLY_H01	2.62299	7.28e-08	1.93561	3.31036	12
GSE126296_MIX_VAL_M_YNG_ACT_LEA_HLY_H04	2.29539	3.23e-10	1.93866	2.65212	7
GSE126296_MIX_VAL_F_YNG_ACT_LEA_HLY_H04	1.8729	1.6e-08	1.51617	2.22962	7
GSE43219_MIX_VAL_M_YNG_ACT_OWE_HLY_H00	0.111358	0.740469	-0.114573	0.337289	9
GSE27285_MIX_VAL_M_YNG_ATH_LEA_HLY_H48	-0.0285152	0.995777	-0.216771	0.159741	15
GSE43219_MIX_VAL_F_YNG_ACT_OWE_HLY_H00	-0.310025	0.272688	-0.613144	-0.00690598	5
Acute HIT Meta-analysis	2.01438	1	0.925893	3.10287	94
GSE113165_BED_VAL_M_YNG_ACT_LEA_HLY_D05	-0.160982	0.920389	-0.773182	0.451218	2
GSE21496_LIM_VAL_M_YNG_SED_LEA_HLY_D02	-0.170225	0.363968	-0.326498	-0.013952	7
GSE104999_BED_VAL_M_YNG_SED_LEA_HLY_D21	-0.175203	0.489787	-0.390147	0.039742	12
GSE14901_LIM_VAL_F_YNG_SED_LEA_HLY_D02	-0.181733	0.767151	-0.499025	0.135558	12
GSE148152_BED_VAL_M_YNG_ACT_LEA_HLY_D84	-0.35903	0.00206105	-0.522319	-0.195741	11
GSE186045_BED_VAL_M_YNG_ACT_LEA_HLY_D35	-0.379704	0.755634	-0.899318	0.139909	3
GSE113165_BED_VAL_M_ELD_ACT_OWE_HLY_D05	-0.395351	0.106238	-0.656909	-0.133793	11
GSE113165_BED_VAL_F_YNG_ACT_LEA_HLY_D05	-0.405339	0.152483	-0.733506	-0.077172	7
GSE14901_LIM_VAL_F_YNG_SED_LEA_HLY_D14	-0.460158	0.13608	-0.77745	-0.142867	12
GSE186045_BED_VAL_M_MDL_ACT_LEA_HLY_D35	-0.460737	0.774148	-1.10613	0.184652	2
GSE14901_LIM_VAL_M_YNG_SED_LEA_HLY_D14	-0.49907	0.0748427	-0.816362	-0.181778	12
GSE113165_BED_VAL_F_ELD_ACT_OWE_HLY_D05	-0.541997	0.0395635	-0.84947	-0.234525	8
GSE14901_LIM_VAL_M_YNG_SED_LEA_HLY_D02	-0.610125	0.0778011	-0.927417	-0.292834	12
GSE24215_BED_VAL_M_YNG_ACT_LEA_HLY_D10	-0.625391	0.0384588	-0.944748	-0.306035	10
GSE33886_LIM_VAL_M_YNG_SED_LEA_HLY_D21	-0.630478	0.0711707	-0.863465	-0.397491	4
GSE14798_BED_SOL_F_YNG_SED_LEA_HLY_D60	NA	NA	NA	NA	NA
GSE14798_BED_VAL_F_YNG_SED_LEA_HLY_D60	NA	NA	NA	NA	NA
GSE8872_LIM_GAS_U_YNG_ACT_LEA_HLY_D10	NA	NA	NA	NA	NA
Inactivity Meta-analysis	-0.407496	1.43e-09	-0.513653	-0.301339	125
GSE1786_MIX_VAL_M_ELD_SED_OWE_HLY_H72_W12	0.491313	0.364527	0.0354904	0.947136	6
GSE24215_MIX_VAL_M_YNG_ACT_LEA_HLY_HNA_W10	0.476449	0.465051	-0.00131233	0.95421	7
GSE9103_MIX_VAL_M_ELD_ACT_LEA_HLY_H72_W99	0.412121	0.152335	0.161832	0.66241	20
GSE27543_MIX_VAL_M_ELD_SED_OWE_HLY_HNA_W03	0.379996	0.549353	-0.0712098	0.831201	12
GSE125830_MIX_VAL_M_ELD_ATH_OWE_HLY_H48_W99	0.328986	0.290161	0.104922	0.55305	3
GSE139258_MIX_VAL_M_YNG_ATH_OWE_HLY_HNA_W99	0.271766	0.706364	-0.141181	0.684714	6
GSE139258_MIX_VAL_M_YNG_SED_OWE_HLY_HNA_W03	0.263251	0.999931	-0.183156	0.709657	2
GSE60591_MIX_VAL_F_YNG_ACT_OWE_HLY_H24_W12	0.231498	0.464815	-0.115514	0.57851	11
GSE111551_MIX_VAL_M_YNG_ACT_OWE_HLY_H48_W18	0.206444	0.999591	0.0279551	0.384933	13
GSE20319_MIX_VAL_M_ELD_SED_OWE_HLY_HNA_W99	0.0833617	0.999778	-0.15267	0.319394	7
GSE60591_MIX_VAL_M_YNG_ACT_OWE_HLY_H24_W12	0.0649495	0.852509	-0.283901	0.4138	11
GSE9103_MIX_VAL_M_YNG_ACT_LEA_HLY_H72_W99	0.04828	0.893172	-0.202009	0.298569	20
GSE27536_MIX_VAL_M_ELD_SED_OWE_HLY_HNA_W08	-0.0305877	0.837321	-0.173101	0.111925	12
GSE43760_MIX_VAL_F_MDL_SED_LEA_HLY_H48_W24	-0.0468942	0.999997	-0.769063	0.675274	6
GSE35661_MIX_VAL_M_YNG_ACT_LEA_HLY_H24_W06	-0.140057	0.0940854	-0.247149	-0.032965	24
GSE139258_MIX_VAL_F_YNG_SED_OWE_HLY_HNA_W03	-0.165187	0.928166	-0.480844	0.15047	4
GSE1718_MIX_VAL_U_YNG_SED_LEA_HLY_HNA_W20	-0.223333	0.731479	-0.672911	0.226244	3
GSE120862_MIX_VAL_M_YNG_SED_LEA_HLY_H48_W08	-0.340423	0.190881	-0.745551	0.0647048	7
GSE144133_MIX_VAL_M_YNG_SED_LEA_HLY_H96_W06	-0.454908	0.148323	-0.790993	-0.118822	8
GSE127187_MIX_VAL_M_YNG_SED_LEA_HLY_H16_W02	NA	NA	NA	NA	NA
GSE9405_MIX_VAL_M_YNG_ATH_LEA_HLY_H24_W99	NA	NA	NA	NA	NA
Training Aerobic Meta-analysis	0.100882	1	-0.0304001	0.232164	182
GSE28998_MIX_BIB_F_YNG_SED_OWE_HLY_H04_W12	0.680643	0.586265	0.11604	1.24524	3
GSE28998_MIX_BIB_M_YNG_SED_OWE_HLY_H04_W12	0.653059	0.405557	0.164099	1.14202	4
GSE97084_MIX_VAL_U_YNG_SED_LEA_HLY_H72_W12	0.227618	0.0763268	0.0513634	0.403873	10
GSE117525_MIX_VAL_M_ELD_SED_OBE_HLY_H72_W24	0.15215	0.999596	-0.169409	0.473709	5
GSE16907_MIX_VAL_F_MDL_SED_LEA_HLY_HNA_W52	0.15097	0.999609	-0.0565228	0.358463	8
GSE24235_MIX_BIB_F_YNG_SED_LEA_HLY_H24_W12	0.117931	0.999949	-0.25004	0.485902	4
GSE97084_MIX_VAL_U_ELD_SED_OWE_HLY_H72_W12	0.11719	0.509453	-0.0796073	0.313987	8
GSE28422_MIX_VAL_F_YNG_SED_LEA_HLY_H48_W12	0.096124	0.994902	-0.12188	0.314129	7
GSE28422_MIX_VAL_F_ELD_SED_OWE_HLY_H48_W12	0.0819998	0.977382	-0.153472	0.317472	6
GSE117525_MIX_VAL_F_ELD_SED_OWE_HLY_H72_W24	0.0818067	0.907865	-0.208043	0.371656	8
GSE28422_MIX_VAL_M_ELD_SED_OWE_HLY_H48_W12	0.0800329	0.926123	-0.155439	0.315505	6
GSE28422_MIX_VAL_M_YNG_SED_LEA_HLY_H48_W12	0.0619563	0.999236	-0.141968	0.265881	8
GSE117525_MIX_VAL_M_ELD_SED_LEA_HLY_H72_W24	0.041098	0.999317	-0.280461	0.362657	5
GSE47881_MIX_VAL_U_ELD_ACT_OWE_HLY_H03_W20	0.0387686	0.999874	-0.100795	0.178332	16
GSE47881_MIX_VAL_U_MDL_ACT_OWE_HLY_H03_W20	0.0306574	0.989523	-0.0974146	0.158729	19
GSE157585_MIX_VAL_U_ELD_SED_OWE_HLY_H72_W14	0.0280941	0.889013	-0.185212	0.2414	24
GSE117525_MIX_VAL_F_ELD_SED_LEA_HLY_H72_W24	0.0131532	0.993163	-0.237403	0.26371	7
GSE117525_MIX_VAL_M_ELD_SED_OWE_HLY_H72_W24	0.00674962	0.998463	-0.173007	0.186507	16
GSE106865_MIX_VAL_M_YNG_SED_LEA_HLY_HNA_W10	-0.0101207	0.986811	-0.214603	0.194362	10
GSE24235_MIX_BIB_M_YNG_SED_LEA_HLY_H24_W12	-0.0264285	0.991623	-0.451325	0.398468	3
GSE8479_MIX_VAL_F_ELD_ACT_LEA_HLY_H48_W26	-0.0910079	0.674855	-0.396426	0.21441	8
GSE47881_MIX_VAL_U_YNG_ACT_LEA_HLY_H03_W20	-0.133487	0.998482	-0.319571	0.0525976	9
GSE8479_MIX_VAL_M_ELD_ACT_LEA_HLY_H48_W26	-0.180942	0.581613	-0.533609	0.171724	6
GSE99963_MIX_VAL_M_MDL_SED_OWE_HLY_H24_W01	-0.517158	0.0244504	-0.84935	-0.184966	7
GSE45426_MIX_VAL_M_YNG_ACT_LEA_HLY_H24_W01	-0.526389	0.00296491	-0.722632	-0.330146	5
EMEXP740_MIX_VAL_M_ELD_SED_OWE_HLY_H48_W12	NA	NA	NA	NA	NA
Training Resistance Meta-analysis	0.0280105	1	-0.0582041	0.114225	212
GSE97084_MIX_VAL_U_ELD_SED_OWE_HLY_H72_W12	0.435678	0.021512	0.167385	0.703971	8
GSE109657_MIX_VAL_M_YNG_ACT_LEA_HLY_H48_W06	0.307936	0.0693733	0.139837	0.476034	11
GSE163356_MIX_VAL_M_YNG_ACT_LEA_HLY_HNA_W03	0.0653267	0.69102	-0.122914	0.253567	10
GSE97084_MIX_VAL_U_YNG_SED_LEA_HLY_H72_W12	-0.0824465	0.617456	-0.311788	0.146895	11
Training HIT Meta-analysis	0.165477	1	-0.0540201	0.384974	40
GSE97084_MIX_VAL_U_ELD_SED_OWE_HLY_H72_W12	0.432266	0.0687291	0.1963	0.668232	7
GSE97084_MIX_VAL_U_YNG_SED_LEA_HLY_H72_W12	0.334192	0.0818975	0.103704	0.564681	7
GSE156247_MIX_VAL_M_MDL_SED_OWE_HLY_H72_W12	0.0740082	0.822166	-0.0878482	0.235865	18
GSE53598_MIX_VAL_M_MDL_SED_OWE_HLY_H72_W12	0.0740082	0.824161	-0.087787	0.235803	18
Training Combined Meta-analysis	0.16059	1	-0.02491	0.34609	50
	logFC	adj.P.Val	CI.L	CI.R	size
Acute Aerobic Meta-analysis	1.18771	0.00151262	0.758959	1.61645	320
Acute Resistance Meta-analysis	0.707539	0.201921	0.397836	1.01724	176
Acute HIT Meta-analysis	2.01438	1	0.925893	3.10287	94

## Sheet: S6. NR4A1_MetaMEx_v3.2207
S5. NR4A1_MetaMEx_v3.2207
Studies	logFC	adj.P.Val	CI.L	CI.R	size
GSE151066_MIX_VAL_F_ELD_SED_OWE_HLY_H00	4.69214	0.000937239	3.03202	6.35225	2
GSE151066_MIX_VAL_M_ELD_ACT_LEA_HLY_H00	3.92176	2.43e-10	3.08583	4.75769	8
GSE151066_MIX_VAL_M_ELD_SED_OWE_HLY_H00	3.87097	5.06e-09	2.98902	4.75292	7
GSE71972_MIX_VAL_F_YNG_ACT_LEA_HLY_H03	3.73983	1.06e-07	3.07175	4.40791	4
GSE151066_MIX_VAL_F_ELD_ACT_LEA_HLY_H00	3.63732	0.0198903	2.01625	5.25838	2
GSE120862_MIX_VAL_M_YNG_SED_LEA_HLY_H01	3.23672	1.03e-05	2.25375	4.21969	7
GSE71972_MIX_VAL_F_YNG_ACT_LEA_HLY_H00	3.19941	8.86e-06	2.5359	3.86292	4
GSE108643_MIX_VAL_M_YNG_SED_LEA_HLY_H00	3.1973	4.12e-15	2.67152	3.72309	14
GSE71972_MIX_VAL_M_YNG_ACT_LEA_HLY_H00	3.16422	5.96e-06	2.50768	3.82075	4
GSE107934_MIX_VAL_M_YNG_ACT_LEA_HLY_H01	3.15183	0.139242	1.79354	4.51013	6
GSE164081_MIX_VAL_M_YNG_ATH_LEA_HLY_H00	3.00471	3.45e-11	2.39676	3.61266	10
GSE71972_MIX_VAL_M_YNG_ACT_LEA_HLY_H03	2.88494	8.92e-06	2.23084	3.53904	4
GSE151066_MIX_VAL_M_ELD_SED_OWE_HLY_H03	2.60793	2.01e-05	1.73053	3.48533	7
GSE108643_MIX_VAL_M_YNG_SED_OWE_HLY_H00	2.57514	4.98e-13	2.09357	3.05671	15
GSE151066_MIX_VAL_F_ELD_SED_OWE_HLY_H03	2.39271	0.172392	0.759111	4.02631	2
GSE33603_MIX_VAL_M_YNG_ACT_LEA_HLY_H03	2.27952	1.16e-17	1.97145	2.5876	22
GSE164081_MIX_VAL_M_YNG_ATH_LEA_HLY_H01	2.21282	4.27e-07	1.62655	2.79908	10
GSE33603_MIX_VAL_M_YNG_ACT_LEA_HLY_H01	2.17953	2.79e-16	1.87146	2.48761	22
GSE164081_MIX_VAL_M_YNG_ATH_LEA_HLY_H03	2.15794	3.61e-07	1.56668	2.74919	10
GSE202295_MIX_VAL_M_MDL_SED_OWE_HLY_H03	2.07929	1.94e-06	1.41749	2.7411	17
GSE41769_MIX_VAL_M_MDL_SED_OWE_HLY_H00	2.06635	5.54e-05	1.53663	2.59607	9
GSE107934_MIX_VAL_M_YNG_ACT_LEA_HLY_H04	1.98857	0.433589	0.533854	3.4433	5
GSE202295_MIX_VAL_M_MDL_SED_OWE_HLY_H00	1.97521	2.16e-05	1.30375	2.64668	16
GSE151066_MIX_VAL_F_ELD_ACT_LEA_HLY_H03	1.97298	0.254728	0.371038	3.57492	2
GSE120862_MIX_VAL_M_YNG_ACT_LEA_HLY_H01	1.95163	0.00925972	1.00419	2.89906	7
GSE87748_MIX_VAL_M_YNG_SED_LEA_HLY_H04	1.91867	0.00674503	1.05594	2.78141	10
GSE151066_MIX_VAL_M_ELD_ACT_LEA_HLY_H03	1.66871	0.00773372	0.825696	2.51172	8
GSE120862_MIX_VAL_M_YNG_SED_LEA_HLY_H04	1.10323	0.123096	0.166185	2.04027	7
GSE59363_MIX_VAL_M_MDL_ACT_OWE_HLY_H00	0.593381	0.805792	0.0880095	1.09875	7
GSE86931_MIX_VAL_M_YNG_ATH_LEA_HLY_H04	0.280719	0.776463	-0.609375	1.17081	2
GSE59088_MIX_VAL_M_YNG_SED_LEA_HLY_H03	0.243086	0.638781	-0.205149	0.691322	6
GSE59363_MIX_VAL_M_MDL_ACT_OWE_HLY_H03	0.213886	0.979885	-0.291486	0.719258	7
GSE120862_MIX_VAL_M_YNG_ACT_LEA_HLY_H04	0.142596	0.927955	-0.786503	1.0717	7
GSE43856_MIX_VAL_M_YNG_ATH_LEA_HLY_H03	0.125156	0.870977	-0.132446	0.382757	8
GSE164081_MIX_VAL_M_YNG_ATH_LEA_HLY_H06	0.104724	0.887255	-0.466801	0.676249	10
GSE43856_MIX_VAL_M_YNG_ATH_LEA_HLY_H48	0.0713952	0.7917	-0.186206	0.328997	8
GSE43856_MIX_VAL_M_YNG_ATH_LEA_HLY_H96	0.0469975	0.999218	-0.210604	0.304599	8
GSE59088_MIX_VAL_M_YNG_SED_LEA_HLY_H05	-1.10967	0.00718325	-1.5579	-0.661432	6
GSE86931_MIX_VAL_M_YNG_ATH_LEA_HLY_H08	-1.37541	0.322259	-2.34974	-0.401082	2
GSE4247_MIX_VAL_M_YNG_SED_OWE_HLY_H03	NA	NA	NA	NA	NA
GSE4247_MIX_VAL_M_YNG_SED_OWE_HLY_H48	NA	NA	NA	NA	NA
Acute Aerobic Meta-analysis	1.93125	1.67e-08	1.40517	2.45733	312
GSE107934_MIX_VAL_M_YNG_ACT_LEA_HLY_H01	3.34501	4.68e-05	2.47963	4.21038	6
GSE107934_MIX_VAL_M_YNG_ACT_LEA_HLY_H04	3.32562	6.1e-06	2.45623	4.195	6
GSE28422_MIX_VAL_F_YNG_SED_LEA_HLY_H04	1.52971	3.45e-12	1.20246	1.85696	8
GSE28422_MIX_VAL_F_ELD_SED_OWE_HLY_H04	1.28894	1.21e-06	0.91106	1.66681	6
GSE28422_MIX_VAL_M_YNG_SED_LEA_HLY_H04	1.28657	3.06e-09	0.959323	1.61383	8
GSE23697_ECC_VAL_M_YNG_SED_LEA_HLY_H03	1.26257	0.00010976	0.768783	1.75637	20
GSE28422_MIX_VAL_M_ELD_SED_OWE_HLY_H04	1.13303	2.36e-05	0.755152	1.51091	6
GSE23697_ECC_VAL_M_YNG_SED_OWE_HLY_H03	1.07713	0.0713635	0.378805	1.77546	10
GSE28422_MIX_VAL_F_YNG_ACT_LEA_HLY_H04	1.01697	3.92e-06	0.689722	1.34422	8
GSE24235_MIX_BIB_F_YNG_SED_LEA_HLY_H04	0.908299	0.0103808	0.513685	1.30291	4
GSE59088_MIX_VAL_M_YNG_SED_LEA_HLY_H03	0.854092	0.351798	-0.0432665	1.75145	6
GSE28422_MIX_VAL_F_ELD_ACT_OWE_HLY_H04	0.851031	0.00522958	0.473153	1.22891	6
GSE28422_MIX_VAL_M_ELD_ACT_OWE_HLY_H04	0.831078	0.00515974	0.4532	1.20895	6
GSE28422_MIX_VAL_M_YNG_ACT_LEA_HLY_H04	0.771816	0.0009609	0.444565	1.09907	8
GSE23697_ECC_VAL_M_YNG_SED_OBE_HLY_H03	0.705789	0.657108	-0.281794	1.69337	5
GSE24235_MIX_BIB_M_YNG_SED_LEA_HLY_H04	0.555961	0.540008	0.1003	1.01162	3
GSE1832_MIX_VAL_M_MDL_SED_LEA_HLY_H06	0.444028	0.79871	-0.185196	1.07325	4
GSE7286_ECC_VAL_M_YNG_ACT_LEA_HLY_H06	0.313947	0.93379	-0.527108	1.155	3
GSE1832_MIX_VAL_M_MDL_SED_LEA_HLY_H18	0.30842	0.638072	-0.395068	1.01191	3
GSE7286_ECC_VAL_M_YNG_ACT_LEA_HLY_H24	0.225374	0.963521	-0.615681	1.06643	3
GSE59088_MIX_VAL_M_YNG_SED_LEA_HLY_H05	0.101401	0.951048	-0.795958	0.99876	6
GSE19062_ECC_VAL_M_YNG_ACT_LEA_HLY_H03	0.0924356	0.454912	-0.0304665	0.215338	8
GSE106865_MIX_VAL_M_YNG_SED_LEA_HLY_H24	0.0405157	0.965809	-0.0899734	0.171005	10
GSE19062_ECC_VAL_M_YNG_ACT_LEA_HLY_H48	0.0318122	0.835565	-0.0910899	0.154714	8
GSE106865_MIX_VAL_M_YNG_ACT_LEA_HLY_H24	0.012765	0.918858	-0.117724	0.143254	10
GSE24235_MIX_BIB_F_YNG_SED_LEA_HLY_H24	-0.168226	0.868358	-0.562841	0.226388	4
GSE24235_MIX_BIB_M_YNG_SED_LEA_HLY_H24	-0.220588	0.726513	-0.676249	0.235074	3
GSE7286_CON_VAL_M_YNG_ACT_LEA_HLY_H03	-0.221269	0.995441	-1.06232	0.619787	3
GSE7286_ECC_VAL_M_YNG_ACT_LEA_HLY_H03	-0.261515	0.989992	-1.10257	0.579541	3
GSE7286_CON_VAL_M_YNG_ACT_LEA_HLY_H06	-0.262724	0.990904	-1.10378	0.578331	3
GSE7286_CON_VAL_M_YNG_ACT_LEA_HLY_H24	-0.499851	0.872667	-1.34091	0.341204	3
GSE182494_ECC_VAL_F_YNG_ACT_LEA_HLY_H48	-0.501394	0.744334	-1.52008	0.517291	4
GSE4249_ECC_VAL_M_YNG_SED_LEA_HLY_H03	NA	NA	NA	NA	NA
GSE4249_ECC_VAL_M_YNG_SED_LEA_HLY_H48	NA	NA	NA	NA	NA
Acute Resistance Meta-analysis	0.777548	0.102286	0.447743	1.10735	194
GSE126296_MIX_VAL_F_YNG_ACT_LEA_HLY_H04	2.81215	5.76e-10	2.3603	3.26399	7
GSE126296_MIX_VAL_M_YNG_ACT_LEA_HLY_H04	2.77382	7.25e-10	2.32198	3.22567	7
GSE163356_MIX_VAL_M_YNG_ACT_LEA_HLY_H03	2.53206	3.68e-07	1.9756	3.08852	11
GSE43219_MIX_VAL_F_YNG_ACT_OWE_HLY_H00	1.96888	2.89e-09	1.63152	2.30623	5
GSE43219_MIX_VAL_M_YNG_ACT_OWE_HLY_H00	1.75937	2.52e-11	1.50792	2.01082	9
GSE44818_MIX_VAL_M_YNG_ATH_LEA_HLY_H01	0.330953	3.59e-05	0.204832	0.457074	12
GSE27285_MIX_VAL_M_YNG_ATH_LEA_HLY_H03	0.0588142	0.64345	-0.0309558	0.148584	16
GSE44818_MIX_VAL_M_YNG_ATH_LEA_HLY_H04	0.0367605	0.63353	-0.0893604	0.162881	12
GSE27285_MIX_VAL_M_YNG_ATH_LEA_HLY_H48	-0.09489	0.98115	-0.185368	-0.0044122	15
Acute HIT Meta-analysis	1.02727	1	0.164279	1.89026	94
GSE113165_BED_VAL_M_YNG_ACT_LEA_HLY_D05	0.580316	0.879254	-1.00337	2.164	2
GSE113165_BED_VAL_F_YNG_ACT_LEA_HLY_D05	0.377693	0.711493	-0.537086	1.29247	7
GSE148152_BED_VAL_M_YNG_ACT_LEA_HLY_D84	0.0779302	0.524587	-0.115607	0.271467	11
GSE33886_LIM_VAL_M_YNG_SED_LEA_HLY_D21	0.0590447	0.965924	-0.424938	0.543027	4
GSE104999_BED_VAL_M_YNG_SED_LEA_HLY_D21	0.0224445	0.974992	-0.36612	0.411009	12
GSE14798_BED_VAL_F_YNG_SED_LEA_HLY_D60	0.00510417	0.96599	-0.116259	0.126467	8
GSE14798_BED_SOL_F_YNG_SED_LEA_HLY_D60	-0.0241101	0.885354	-0.156441	0.108221	6
GSE113165_BED_VAL_M_ELD_ACT_OWE_HLY_D05	-0.0414949	0.982639	-0.695708	0.612718	11
GSE24215_BED_VAL_M_YNG_ACT_LEA_HLY_D10	-0.0798857	0.886956	-0.430002	0.270231	10
GSE21496_LIM_VAL_M_YNG_SED_LEA_HLY_D02	-0.101949	0.545305	-0.235453	0.0315551	7
GSE186045_BED_VAL_M_MDL_ACT_LEA_HLY_D35	-0.146262	0.992285	-2.58036	2.28784	2
GSE14901_LIM_VAL_M_YNG_SED_LEA_HLY_D02	-0.171344	0.807293	-0.503486	0.160797	12
GSE14901_LIM_VAL_F_YNG_SED_LEA_HLY_D14	-0.219657	0.625805	-0.551798	0.112485	12
GSE8872_LIM_GAS_U_YNG_ACT_LEA_HLY_D10	-0.256849	0.861273	-0.564952	0.0512535	6
GSE14901_LIM_VAL_F_YNG_SED_LEA_HLY_D02	-0.304044	0.564554	-0.636185	0.0280979	12
GSE14901_LIM_VAL_M_YNG_SED_LEA_HLY_D14	-0.319464	0.375928	-0.651605	0.0126779	12
GSE186045_BED_VAL_M_YNG_ACT_LEA_HLY_D35	-0.674292	0.911599	-2.66383	1.31524	3
GSE113165_BED_VAL_F_ELD_ACT_OWE_HLY_D05	-1.46988	0.0413239	-2.31034	-0.629419	8
Inactivity Meta-analysis	-0.170312	1	-0.295401	-0.0452226	145
GSE125830_MIX_VAL_M_ELD_ATH_OWE_HLY_H48_W99	0.449007	0.274637	0.155748	0.742267	3
GSE24215_MIX_VAL_M_YNG_ACT_LEA_HLY_HNA_W10	0.421052	0.749851	-0.229053	1.07116	7
GSE111551_MIX_VAL_M_YNG_ACT_OWE_HLY_H48_W18	0.150389	0.999591	-0.0690197	0.369798	13
GSE9103_MIX_VAL_M_ELD_ACT_LEA_HLY_H72_W99	0.13939	0.514745	-0.00473259	0.283512	20
GSE139258_MIX_VAL_F_YNG_SED_OWE_HLY_HNA_W03	0.0704959	0.957687	-0.183032	0.324024	4
GSE1718_MIX_VAL_U_YNG_SED_LEA_HLY_HNA_W20	0.00666667	0.997311	-0.920936	0.934269	3
GSE20319_MIX_VAL_M_ELD_SED_OWE_HLY_HNA_W99	-0.0370679	0.999778	-0.13233	0.0581942	7
GSE1786_MIX_VAL_M_ELD_SED_OWE_HLY_H72_W12	-0.0541159	0.836068	-0.222641	0.114409	6
GSE27543_MIX_VAL_M_ELD_SED_OWE_HLY_HNA_W03	-0.0728296	0.892373	-0.35633	0.210671	12
GSE35661_MIX_VAL_M_YNG_ACT_LEA_HLY_H24_W06	-0.0887792	0.41559	-0.201843	0.0242844	24
GSE139258_MIX_VAL_M_YNG_ATH_OWE_HLY_HNA_W99	-0.139842	0.803908	-0.471511	0.191828	6
GSE9103_MIX_VAL_M_YNG_ACT_LEA_HLY_H72_W99	-0.142425	0.351541	-0.286548	0.00169676	20
GSE27536_MIX_VAL_M_ELD_SED_OWE_HLY_HNA_W08	-0.162244	0.257948	-0.343775	0.0192871	12
GSE120862_MIX_VAL_M_YNG_SED_LEA_HLY_H48_W08	-0.183001	0.445916	-0.551968	0.185966	7
GSE144133_MIX_VAL_M_YNG_SED_LEA_HLY_H96_W06	-0.248138	0.657048	-0.832394	0.336117	8
GSE60591_MIX_VAL_M_YNG_ACT_OWE_HLY_H24_W12	-0.272493	0.451806	-0.715987	0.171001	11
GSE43760_MIX_VAL_F_MDL_SED_LEA_HLY_H48_W24	-0.308092	0.999997	-1.13651	0.520326	6
GSE139258_MIX_VAL_M_YNG_SED_OWE_HLY_HNA_W03	-0.336291	0.999931	-0.694834	0.022252	2
GSE9405_MIX_VAL_M_YNG_ATH_LEA_HLY_H24_W99	-0.471983	0.220942	-0.951399	0.00743346	7
GSE60591_MIX_VAL_F_YNG_ACT_OWE_HLY_H24_W12	-0.725498	0.0384281	-1.17351	-0.277488	11
GSE127187_MIX_VAL_M_YNG_SED_LEA_HLY_H16_W02	NA	NA	NA	NA	NA
Training Aerobic Meta-analysis	-0.105572	1	-0.2141	0.00295545	189
GSE47881_MIX_VAL_U_YNG_ACT_LEA_HLY_H03_W20	0.137474	0.998482	-0.0544839	0.329433	9
GSE8479_MIX_VAL_M_ELD_ACT_LEA_HLY_H48_W26	0.136755	0.451138	-0.07037	0.34388	6
GSE8479_MIX_VAL_F_ELD_ACT_LEA_HLY_H48_W26	0.123008	0.305127	-0.0563676	0.302384	8
GSE117525_MIX_VAL_M_ELD_SED_OBE_HLY_H72_W24	0.0726771	0.999596	-0.523212	0.668566	5
GSE106865_MIX_VAL_M_YNG_SED_LEA_HLY_HNA_W10	0.0609404	0.787728	-0.0520744	0.173955	10
GSE97084_MIX_VAL_U_YNG_SED_LEA_HLY_H72_W12	0.0402435	0.91057	-0.296367	0.376854	10
EMEXP740_MIX_VAL_M_ELD_SED_OWE_HLY_H48_W12	-0.0039944	0.999079	-0.190575	0.182586	8
GSE16907_MIX_VAL_F_MDL_SED_LEA_HLY_HNA_W52	-0.0345611	0.999609	-0.184049	0.114927	8
GSE47881_MIX_VAL_U_ELD_ACT_OWE_HLY_H03_W20	-0.0632429	0.999874	-0.207212	0.0807259	16
GSE117525_MIX_VAL_M_ELD_SED_OWE_HLY_H72_W24	-0.108529	0.963039	-0.441641	0.224583	16
GSE47881_MIX_VAL_U_MDL_ACT_OWE_HLY_H03_W20	-0.118842	0.876959	-0.250957	0.0132729	19
GSE28998_MIX_BIB_M_YNG_SED_OWE_HLY_H04_W12	-0.12446	0.921996	-0.511242	0.262322	4
GSE28422_MIX_VAL_M_YNG_SED_LEA_HLY_H48_W12	-0.156331	0.999236	-0.468043	0.155381	8
GSE24235_MIX_BIB_F_YNG_SED_LEA_HLY_H24_W12	-0.175234	0.999949	-0.718362	0.367895	4
GSE28422_MIX_VAL_F_YNG_SED_LEA_HLY_H48_W12	-0.225013	0.957309	-0.558247	0.108222	7
GSE28422_MIX_VAL_M_ELD_SED_OWE_HLY_H48_W12	-0.27545	0.820946	-0.635384	0.0844842	6
GSE97084_MIX_VAL_U_ELD_SED_OWE_HLY_H72_W12	-0.280765	0.404791	-0.670522	0.108992	8
GSE117525_MIX_VAL_M_ELD_SED_LEA_HLY_H72_W24	-0.30436	0.999317	-0.900249	0.291529	5
GSE28422_MIX_VAL_F_ELD_SED_OWE_HLY_H48_W12	-0.320252	0.888294	-0.680186	0.0396822	6
GSE24235_MIX_BIB_M_YNG_SED_LEA_HLY_H24_W12	-0.347324	0.849569	-0.974474	0.279826	3
GSE117525_MIX_VAL_F_ELD_SED_LEA_HLY_H72_W24	-0.35054	0.891567	-0.814853	0.113773	7
GSE9405_MIX_VAL_M_YNG_ATH_LEA_HLY_H24_W99	-0.355734	0.250246	-0.740704	0.0292358	7
GSE45426_MIX_VAL_M_YNG_ACT_LEA_HLY_H24_W01	-0.365592	0.00367035	-0.508438	-0.222746	5
GSE28998_MIX_BIB_F_YNG_SED_OWE_HLY_H04_W12	-0.398982	0.74076	-0.8456	0.0476347	3
GSE117525_MIX_VAL_F_ELD_SED_OWE_HLY_H72_W24	-0.47035	0.624156	-1.00748	0.0667772	8
GSE99963_MIX_VAL_M_MDL_SED_OWE_HLY_H24_W01	-0.486279	0.130592	-0.958299	-0.0142585	7
GSE157585_MIX_VAL_U_ELD_SED_OWE_HLY_H72_W14	-0.659733	2.63e-05	-0.894644	-0.424823	24
Training Resistance Meta-analysis	-0.195046	1	-0.293681	-0.0964112	227
GSE109657_MIX_VAL_M_YNG_ACT_LEA_HLY_H48_W06	-0.115213	0.62472	-0.326915	0.0964878	11
GSE97084_MIX_VAL_U_ELD_SED_OWE_HLY_H72_W12	-0.331745	0.248212	-0.715326	0.0518353	8
GSE163356_MIX_VAL_M_YNG_ACT_LEA_HLY_HNA_W03	-0.388175	0.13986	-0.736086	-0.040265	10
GSE97084_MIX_VAL_U_YNG_SED_LEA_HLY_H72_W12	-0.459102	0.0293092	-0.784194	-0.134009	11
Training HIT Meta-analysis	-0.32133	1	-0.511292	-0.131367	40
GSE97084_MIX_VAL_U_ELD_SED_OWE_HLY_H72_W12	-0.157587	0.804233	-0.623737	0.308563	7
GSE53598_MIX_VAL_M_MDL_SED_OWE_HLY_H72_W12	-0.193904	0.810914	-0.599138	0.21133	18
GSE156247_MIX_VAL_M_MDL_SED_OWE_HLY_H72_W12	-0.193904	0.809673	-0.599349	0.211541	18
GSE97084_MIX_VAL_U_YNG_SED_LEA_HLY_H72_W12	-0.239729	0.575108	-0.671201	0.191743	7
Training Combined Meta-analysis	-0.195235	1	-0.419941	0.0294707	50
	logFC	adj.P.Val	CI.L	CI.R	size
Acute Aerobic Meta-analysis	1.93125	1.67e-08	1.40517	2.45733	312
Acute Resistance Meta-analysis	0.777548	0.102286	0.447743	1.10735	194
Acute HIT Meta-analysis	1.02727	1	0.164279	1.89026	94

## Sheet: S7. PPARD_MetaMEx_v3.2207
S6. PPARD_MetaMEx_v3.2207
Studies	logFC	adj.P.Val	CI.L	CI.R	size
GSE71972_MIX_VAL_F_YNG_ACT_LEA_HLY_H03	1.12979	0.000369172	0.730734	1.52884	4
GSE107934_MIX_VAL_M_YNG_ACT_LEA_HLY_H04	1.11409	0.398293	0.389158	1.83901	5
GSE107934_MIX_VAL_M_YNG_ACT_LEA_HLY_H01	0.917646	0.796498	0.190939	1.64435	6
GSE71972_MIX_VAL_M_YNG_ACT_LEA_HLY_H03	0.63445	0.0667755	0.218503	1.0504	4
GSE151066_MIX_VAL_M_ELD_SED_OWE_HLY_H03	0.613327	0.0166524	0.254552	0.972102	7
GSE151066_MIX_VAL_F_ELD_ACT_LEA_HLY_H03	0.537238	0.530524	-0.124485	1.19896	2
GSE151066_MIX_VAL_F_ELD_SED_OWE_HLY_H03	0.528302	0.580604	-0.143471	1.20008	2
GSE120862_MIX_VAL_M_YNG_SED_LEA_HLY_H04	0.506403	0.0103078	0.225986	0.786821	7
GSE33603_MIX_VAL_M_YNG_ACT_LEA_HLY_H03	0.433161	1.36e-05	0.283689	0.582634	22
GSE151066_MIX_VAL_M_ELD_ACT_LEA_HLY_H03	0.350279	0.237424	0.0108516	0.689705	8
GSE164081_MIX_VAL_M_YNG_ATH_LEA_HLY_H00	0.261069	0.0468317	0.0438944	0.478244	10
GSE86931_MIX_VAL_M_YNG_ATH_LEA_HLY_H04	0.223353	0.514829	-0.0850857	0.531792	2
GSE164081_MIX_VAL_M_YNG_ATH_LEA_HLY_H06	0.195775	0.265102	-0.0220173	0.413567	10
GSE202295_MIX_VAL_M_MDL_SED_OWE_HLY_H00	0.155363	0.999694	-0.199995	0.510722	16
GSE59088_MIX_VAL_M_YNG_SED_LEA_HLY_H03	0.152334	0.347918	-0.00827083	0.312939	6
GSE164081_MIX_VAL_M_YNG_ATH_LEA_HLY_H03	0.110396	0.597702	-0.108103	0.328895	10
GSE202295_MIX_VAL_M_MDL_SED_OWE_HLY_H03	0.100229	0.818212	-0.247251	0.447708	17
GSE151066_MIX_VAL_M_ELD_ACT_LEA_HLY_H00	0.0654706	0.916384	-0.275719	0.40666	8
GSE33603_MIX_VAL_M_YNG_ACT_LEA_HLY_H01	0.0596085	0.891208	-0.0898642	0.209081	22
GSE120862_MIX_VAL_M_YNG_ACT_LEA_HLY_H04	0.0562816	0.904994	-0.225189	0.337752	7
GSE43856_MIX_VAL_M_YNG_ATH_LEA_HLY_H96	0.0414537	0.999218	-0.215159	0.298066	8
GSE41769_MIX_VAL_M_MDL_SED_OWE_HLY_H00	0.030204	0.955857	-0.0983992	0.158807	9
GSE59088_MIX_VAL_M_YNG_SED_LEA_HLY_H05	0.024548	0.931704	-0.136057	0.185153	6
GSE87748_MIX_VAL_M_YNG_SED_LEA_HLY_H04	0.0214978	0.99702	-0.290756	0.333752	10
GSE71972_MIX_VAL_M_YNG_ACT_LEA_HLY_H00	0.0149017	0.99374	-0.397358	0.427162	4
GSE151066_MIX_VAL_F_ELD_SED_OWE_HLY_H00	0.00507491	0.998554	-0.681155	0.691305	2
GSE120862_MIX_VAL_M_YNG_SED_LEA_HLY_H01	-0.0185061	0.970956	-0.301091	0.264079	7
GSE151066_MIX_VAL_F_ELD_ACT_LEA_HLY_H00	-0.0447981	0.998764	-0.721975	0.632379	2
GSE43856_MIX_VAL_M_YNG_ATH_LEA_HLY_H48	-0.0480681	0.86557	-0.30468	0.208544	8
GSE43856_MIX_VAL_M_YNG_ATH_LEA_HLY_H03	-0.0518228	0.96044	-0.308435	0.20479	8
GSE120862_MIX_VAL_M_YNG_ACT_LEA_HLY_H01	-0.0529418	0.868688	-0.333751	0.227868	7
GSE151066_MIX_VAL_M_ELD_SED_OWE_HLY_H00	-0.0601731	0.920256	-0.42999	0.309644	7
GSE71972_MIX_VAL_F_YNG_ACT_LEA_HLY_H00	-0.100648	0.99995	-0.510488	0.309193	4
GSE59363_MIX_VAL_M_MDL_ACT_OWE_HLY_H03	-0.108164	0.965987	-0.284996	0.0686686	7
GSE164081_MIX_VAL_M_YNG_ATH_LEA_HLY_H01	-0.136893	0.576611	-0.361218	0.0874319	10
GSE59363_MIX_VAL_M_MDL_ACT_OWE_HLY_H00	-0.158151	0.860729	-0.334983	0.0186813	7
GSE86931_MIX_VAL_M_YNG_ATH_LEA_HLY_H08	-0.191864	0.65062	-0.508505	0.124776	2
GSE108643_MIX_VAL_M_YNG_SED_LEA_HLY_H00	-0.259249	0.132109	-0.496006	-0.0224919	14
GSE108643_MIX_VAL_M_YNG_SED_OWE_HLY_H00	-0.325699	0.032721	-0.550292	-0.101107	15
GSE4247_MIX_VAL_M_YNG_SED_OWE_HLY_H03	NA	NA	NA	NA	NA
GSE4247_MIX_VAL_M_YNG_SED_OWE_HLY_H48	NA	NA	NA	NA	NA
Acute Aerobic Meta-analysis	0.130055	1	0.0291573	0.230953	312
GSE107934_MIX_VAL_M_YNG_ACT_LEA_HLY_H04	1.86865	3.08e-05	1.33128	2.40602	6
GSE107934_MIX_VAL_M_YNG_ACT_LEA_HLY_H01	0.673229	0.549154	0.0968266	1.24963	6
GSE23697_ECC_VAL_M_YNG_SED_LEA_HLY_H03	0.646065	0.0154999	0.26782	1.02431	20
GSE28422_MIX_VAL_F_YNG_SED_LEA_HLY_H04	0.540571	4.86e-07	0.374418	0.706724	8
GSE28422_MIX_VAL_F_YNG_ACT_LEA_HLY_H04	0.516808	3.86e-06	0.350655	0.682961	8
GSE28422_MIX_VAL_F_ELD_ACT_OWE_HLY_H04	0.395651	0.0156396	0.203795	0.587508	6
GSE28422_MIX_VAL_F_ELD_SED_OWE_HLY_H04	0.393073	0.0145804	0.201216	0.58493	6
GSE23697_ECC_VAL_M_YNG_SED_OBE_HLY_H03	0.322227	0.759268	-0.434262	1.07872	5
GSE28422_MIX_VAL_M_YNG_SED_LEA_HLY_H04	0.316075	0.00775342	0.149923	0.482228	8
GSE59088_MIX_VAL_M_YNG_SED_LEA_HLY_H05	0.301581	0.055338	0.113792	0.489369	6
GSE28422_MIX_VAL_M_ELD_ACT_OWE_HLY_H04	0.282941	0.149671	0.0910839	0.474797	6
GSE59088_MIX_VAL_M_YNG_SED_LEA_HLY_H03	0.265443	0.116813	0.0776537	0.453231	6
GSE24235_MIX_BIB_M_YNG_SED_LEA_HLY_H04	0.230336	0.493738	0.0543023	0.40637	3
GSE28422_MIX_VAL_M_ELD_SED_OWE_HLY_H04	0.226411	0.289344	0.0345538	0.418267	6
GSE182494_ECC_VAL_F_YNG_ACT_LEA_HLY_H48	0.201044	0.813239	-0.331935	0.734024	4
GSE23697_ECC_VAL_M_YNG_SED_OWE_HLY_H03	0.178787	0.867067	-0.356131	0.713706	10
GSE24235_MIX_BIB_F_YNG_SED_LEA_HLY_H04	0.164306	0.266818	0.0118566	0.316756	4
GSE1832_MIX_VAL_M_MDL_SED_LEA_HLY_H06	0.15326	0.840436	-0.106871	0.413391	4
GSE19062_ECC_VAL_M_YNG_ACT_LEA_HLY_H03	0.121744	0.0848241	0.0354828	0.208006	8
GSE28422_MIX_VAL_M_YNG_ACT_LEA_HLY_H04	0.114191	0.564959	-0.0519618	0.280344	8
GSE106865_MIX_VAL_M_YNG_SED_LEA_HLY_H24	0.0877682	0.657194	-0.0446648	0.220201	10
GSE1832_MIX_VAL_M_MDL_SED_LEA_HLY_H18	0.0651954	0.820552	-0.225638	0.356028	3
GSE106865_MIX_VAL_M_YNG_ACT_LEA_HLY_H24	0.00941147	0.941828	-0.123022	0.141845	10
GSE19062_ECC_VAL_M_YNG_ACT_LEA_HLY_H48	-0.0176612	0.872644	-0.103923	0.0686002	8
GSE24235_MIX_BIB_F_YNG_SED_LEA_HLY_H24	-0.0649034	0.868538	-0.217353	0.0875463	4
GSE24235_MIX_BIB_M_YNG_SED_LEA_HLY_H24	-0.126813	0.536725	-0.302847	0.0492205	3
GSE4249_ECC_VAL_M_YNG_SED_LEA_HLY_H03	NA	NA	NA	NA	NA
GSE4249_ECC_VAL_M_YNG_SED_LEA_HLY_H48	NA	NA	NA	NA	NA
GSE7286_CON_VAL_M_YNG_ACT_LEA_HLY_H03	NA	NA	NA	NA	NA
GSE7286_ECC_VAL_M_YNG_ACT_LEA_HLY_H03	NA	NA	NA	NA	NA
GSE7286_CON_VAL_M_YNG_ACT_LEA_HLY_H06	NA	NA	NA	NA	NA
GSE7286_ECC_VAL_M_YNG_ACT_LEA_HLY_H06	NA	NA	NA	NA	NA
GSE7286_CON_VAL_M_YNG_ACT_LEA_HLY_H24	NA	NA	NA	NA	NA
GSE7286_ECC_VAL_M_YNG_ACT_LEA_HLY_H24	NA	NA	NA	NA	NA
Acute Resistance Meta-analysis	0.334027	0.00575523	0.207782	0.460272	176
GSE163356_MIX_VAL_M_YNG_ACT_LEA_HLY_H03	1.05892	0.000322322	0.654893	1.46294	11
GSE126296_MIX_VAL_M_YNG_ACT_LEA_HLY_H04	0.343446	0.00358307	0.202998	0.483894	7
GSE126296_MIX_VAL_F_YNG_ACT_LEA_HLY_H04	0.30936	0.00850982	0.168912	0.449807	7
GSE27285_MIX_VAL_M_YNG_ATH_LEA_HLY_H03	0.0220922	0.89438	-0.0613562	0.105541	16
GSE43219_MIX_VAL_F_YNG_ACT_OWE_HLY_H00	0.00523624	0.976101	-0.10292	0.113392	5
GSE43219_MIX_VAL_M_YNG_ACT_OWE_HLY_H00	-0.0149655	0.919247	-0.0955801	0.0656492	9
GSE27285_MIX_VAL_M_YNG_ATH_LEA_HLY_H48	-0.0389146	0.98115	-0.123021	0.0451917	15
GSE44818_MIX_VAL_M_YNG_ATH_LEA_HLY_H01	-0.125418	0.0779351	-0.249173	-0.00166287	12
GSE44818_MIX_VAL_M_YNG_ATH_LEA_HLY_H04	-0.174836	0.0147621	-0.298591	-0.051081	12
Acute HIT Meta-analysis	0.130595	1	-0.0871596	0.348349	94
GSE113165_BED_VAL_F_YNG_ACT_LEA_HLY_D05	0.316782	0.511227	-0.175769	0.809333	7
GSE186045_BED_VAL_M_MDL_ACT_LEA_HLY_D35	0.168375	0.905457	-0.257215	0.593966	2
GSE8872_LIM_GAS_U_YNG_ACT_LEA_HLY_D10	0.0358182	0.995434	-0.0725051	0.144142	6
GSE14901_LIM_VAL_M_YNG_SED_LEA_HLY_D02	0.0280713	0.975225	-0.287681	0.343824	12
GSE113165_BED_VAL_M_ELD_ACT_OWE_HLY_D05	0.0196863	0.985431	-0.338396	0.377769	11
GSE14901_LIM_VAL_F_YNG_SED_LEA_HLY_D14	0.0171585	0.980556	-0.298594	0.332911	12
GSE14901_LIM_VAL_M_YNG_SED_LEA_HLY_D14	-0.0138769	0.98496	-0.329629	0.301876	12
GSE21496_LIM_VAL_M_YNG_SED_LEA_HLY_D02	-0.025846	0.800638	-0.0991203	0.0474283	7
GSE148152_BED_VAL_M_YNG_ACT_LEA_HLY_D84	-0.0836381	0.0473095	-0.148172	-0.0191042	11
GSE24215_BED_VAL_M_YNG_ACT_LEA_HLY_D10	-0.131208	0.664334	-0.360441	0.0980256	10
GSE33886_LIM_VAL_M_YNG_SED_LEA_HLY_D21	-0.13124	0.614125	-0.298131	0.0356503	4
GSE104999_BED_VAL_M_YNG_SED_LEA_HLY_D21	-0.138872	0.686087	-0.392475	0.114731	12
GSE113165_BED_VAL_M_YNG_ACT_LEA_HLY_D05	-0.153741	0.956185	-1.14288	0.835401	2
GSE186045_BED_VAL_M_YNG_ACT_LEA_HLY_D35	-0.167761	0.852008	-0.502147	0.166624	3
GSE14901_LIM_VAL_F_YNG_SED_LEA_HLY_D02	-0.204434	0.729492	-0.520186	0.111319	12
GSE113165_BED_VAL_F_ELD_ACT_OWE_HLY_D05	-0.545466	0.206059	-0.999821	-0.0911113	8
GSE14798_BED_SOL_F_YNG_SED_LEA_HLY_D60	NA	NA	NA	NA	NA
GSE14798_BED_VAL_F_YNG_SED_LEA_HLY_D60	NA	NA	NA	NA	NA
Inactivity Meta-analysis	-0.0677116	1	-0.152126	0.0167025	131
GSE125830_MIX_VAL_M_ELD_ATH_OWE_HLY_H48_W99	0.195507	0.282706	0.066219	0.324794	3
GSE27536_MIX_VAL_M_ELD_SED_OWE_HLY_HNA_W08	0.0594039	0.325754	-0.0150928	0.133901	12
GSE139258_MIX_VAL_M_YNG_ATH_OWE_HLY_HNA_W99	0.0570581	0.911969	-0.215343	0.32946	6
GSE20319_MIX_VAL_M_ELD_SED_OWE_HLY_HNA_W99	0.0373262	0.999778	-0.0499957	0.124648	7
GSE111551_MIX_VAL_M_YNG_ACT_OWE_HLY_H48_W18	0.0235374	0.999591	-0.124052	0.171126	13
GSE60591_MIX_VAL_F_YNG_ACT_OWE_HLY_H24_W12	0.00872268	0.972735	-0.176493	0.193938	11
GSE24215_MIX_VAL_M_YNG_ACT_LEA_HLY_HNA_W10	-0.0049743	0.995876	-0.176957	0.167008	7
GSE139258_MIX_VAL_M_YNG_SED_OWE_HLY_HNA_W03	-0.00710432	0.999931	-0.301577	0.287369	2
GSE9103_MIX_VAL_M_YNG_ACT_LEA_HLY_H72_W99	-0.0139617	0.942917	-0.133871	0.105948	20
GSE9103_MIX_VAL_M_ELD_ACT_LEA_HLY_H72_W99	-0.0152024	0.969169	-0.135112	0.104707	20
GSE35661_MIX_VAL_M_YNG_ACT_LEA_HLY_H24_W06	-0.0242066	0.718337	-0.0776202	0.029207	24
GSE139258_MIX_VAL_F_YNG_SED_OWE_HLY_HNA_W03	-0.0545638	0.96035	-0.262788	0.15366	4
GSE60591_MIX_VAL_M_YNG_ACT_OWE_HLY_H24_W12	-0.0687786	0.676095	-0.25224	0.114683	11
GSE43760_MIX_VAL_F_MDL_SED_LEA_HLY_H48_W24	-0.0739434	0.999997	-0.226508	0.078621	6
GSE1786_MIX_VAL_M_ELD_SED_OWE_HLY_H72_W12	-0.0777387	0.68475	-0.219653	0.064176	6
GSE120862_MIX_VAL_M_YNG_SED_LEA_HLY_H48_W08	-0.0974968	0.443543	-0.293095	0.0981011	7
GSE27543_MIX_VAL_M_ELD_SED_OWE_HLY_HNA_W03	-0.10687	0.807557	-0.365866	0.152125	12
GSE144133_MIX_VAL_M_YNG_SED_LEA_HLY_H96_W06	-0.231201	0.557082	-0.659706	0.197304	8
GSE127187_MIX_VAL_M_YNG_SED_LEA_HLY_H16_W02	NA	NA	NA	NA	NA
GSE1718_MIX_VAL_U_YNG_SED_LEA_HLY_HNA_W20	NA	NA	NA	NA	NA
GSE9405_MIX_VAL_M_YNG_ATH_LEA_HLY_H24_W99	NA	NA	NA	NA	NA
Training Aerobic Meta-analysis	-0.0257418	1	-0.0710466	0.019563	179
GSE8479_MIX_VAL_M_ELD_ACT_LEA_HLY_H48_W26	0.145659	0.417425	-0.0606278	0.351946	6
GSE8479_MIX_VAL_F_ELD_ACT_LEA_HLY_H48_W26	0.13811	0.246533	-0.0405392	0.31676	8
GSE47881_MIX_VAL_U_YNG_ACT_LEA_HLY_H03_W20	0.123284	0.962425	-0.00395725	0.250525	9
GSE106865_MIX_VAL_M_YNG_SED_LEA_HLY_HNA_W10	0.082393	0.511087	-0.00498788	0.169774	10
GSE47881_MIX_VAL_U_MDL_ACT_OWE_HLY_H03_W20	0.0385802	0.975698	-0.0489932	0.126154	19
GSE117525_MIX_VAL_M_ELD_SED_OWE_HLY_H72_W24	0.0222494	0.99059	-0.108295	0.152794	16
GSE47881_MIX_VAL_U_ELD_ACT_OWE_HLY_H03_W20	0.0121429	0.999874	-0.083288	0.107574	16
EMEXP740_MIX_VAL_M_ELD_SED_OWE_HLY_H48_W12	-0.00174277	0.999079	-0.0651862	0.0617006	8
GSE97084_MIX_VAL_U_YNG_SED_LEA_HLY_H72_W12	-0.00969675	0.93139	-0.116322	0.0969284	10
GSE28422_MIX_VAL_F_YNG_SED_LEA_HLY_H48_W12	-0.020839	0.997524	-0.220383	0.178705	7
GSE28422_MIX_VAL_M_YNG_SED_LEA_HLY_H48_W12	-0.0250073	0.999236	-0.211664	0.161649	8
GSE28422_MIX_VAL_F_ELD_SED_OWE_HLY_H48_W12	-0.0330557	0.993968	-0.248588	0.182477	6
GSE117525_MIX_VAL_M_ELD_SED_OBE_HLY_H72_W24	-0.0359967	0.999596	-0.269521	0.197528	5
GSE24235_MIX_BIB_F_YNG_SED_LEA_HLY_H24_W12	-0.0541796	0.999949	-0.242033	0.133673	4
GSE28998_MIX_BIB_M_YNG_SED_OWE_HLY_H04_W12	-0.0594596	0.930237	-0.257354	0.138435	4
GSE45426_MIX_VAL_M_YNG_ACT_LEA_HLY_H24_W01	-0.0689824	0.549522	-0.22816	0.0901951	5
GSE28998_MIX_BIB_F_YNG_SED_OWE_HLY_H04_W12	-0.0726031	0.956971	-0.301112	0.155906	3
GSE16907_MIX_VAL_F_MDL_SED_LEA_HLY_HNA_W52	-0.0989343	0.999609	-0.204921	0.00705278	8
GSE117525_MIX_VAL_F_ELD_SED_LEA_HLY_H72_W24	-0.110338	0.935272	-0.292299	0.0716229	7
GSE117525_MIX_VAL_F_ELD_SED_OWE_HLY_H72_W24	-0.111631	0.803072	-0.322128	0.098865	8
GSE157585_MIX_VAL_U_ELD_SED_OWE_HLY_H72_W14	-0.126403	0.0146055	-0.204036	-0.0487692	24
GSE28422_MIX_VAL_M_ELD_SED_OWE_HLY_H48_W12	-0.139913	0.846054	-0.355446	0.0756189	6
GSE97084_MIX_VAL_U_ELD_SED_OWE_HLY_H72_W12	-0.144455	0.120003	-0.260794	-0.0281155	8
GSE24235_MIX_BIB_M_YNG_SED_LEA_HLY_H24_W12	-0.167728	0.734307	-0.384642	0.0491858	3
GSE117525_MIX_VAL_M_ELD_SED_LEA_HLY_H72_W24	-0.193521	0.999317	-0.427045	0.0400042	5
GSE99963_MIX_VAL_M_MDL_SED_OWE_HLY_H24_W01	-0.222756	0.158012	-0.453948	0.00843567	7
Training Resistance Meta-analysis	-0.0326026	1	-0.0719282	0.00672294	220
GSE109657_MIX_VAL_M_YNG_ACT_LEA_HLY_H48_W06	-0.0971788	0.363874	-0.2022	0.00784199	11
GSE97084_MIX_VAL_U_YNG_SED_LEA_HLY_H72_W12	-0.203585	0.030499	-0.348729	-0.0584423	11
GSE97084_MIX_VAL_U_ELD_SED_OWE_HLY_H72_W12	-0.204123	0.0886782	-0.370694	-0.0375528	8
GSE163356_MIX_VAL_M_YNG_ACT_LEA_HLY_HNA_W03	-0.221597	0.0917577	-0.395301	-0.0478933	10
Training HIT Meta-analysis	-0.178934	0.126335	-0.255561	-0.102308	40
GSE97084_MIX_VAL_U_YNG_SED_LEA_HLY_H72_W12	-0.0349591	0.868544	-0.208273	0.138355	7
GSE156247_MIX_VAL_M_MDL_SED_OWE_HLY_H72_W12	-0.0471128	0.771207	-0.132035	0.0378098	18
GSE53598_MIX_VAL_M_MDL_SED_OWE_HLY_H72_W12	-0.0471128	0.772472	-0.132039	0.0378132	18
GSE97084_MIX_VAL_U_ELD_SED_OWE_HLY_H72_W12	-0.177037	0.323304	-0.353553	-0.000521003	7
Training Combined Meta-analysis	-0.0636007	1	-0.118997	-0.00820472	50
	logFC	adj.P.Val	CI.L	CI.R	size
Acute Aerobic Meta-analysis	0.130055	1	0.0291573	0.230953	312
Acute Resistance Meta-analysis	0.334027	0.00575523	0.207782	0.460272	176
Acute HIT Meta-analysis	0.130595	1	-0.0871596	0.348349	94

## Sheet: S8. TFEB_MetaMEx_v3.2207
S7. TFEB_MetaMEx_v3.2207
Studies	logFC	adj.P.Val	CI.L	CI.R	size
GSE120862_MIX_VAL_M_YNG_SED_LEA_HLY_H01	0.425934	0.139398	0.0960861	0.755782	7
GSE108643_MIX_VAL_M_YNG_SED_LEA_HLY_H00	0.313908	0.108983	0.0417709	0.586045	14
GSE87748_MIX_VAL_M_YNG_SED_LEA_HLY_H04	0.224986	0.16895	0.0478943	0.402078	10
GSE120862_MIX_VAL_M_YNG_ACT_LEA_HLY_H01	0.21657	0.473815	-0.112473	0.545612	7
GSE71972_MIX_VAL_M_YNG_ACT_LEA_HLY_H00	0.209849	0.920874	-0.206031	0.625729	4
GSE120862_MIX_VAL_M_YNG_ACT_LEA_HLY_H04	0.203673	0.627809	-0.125526	0.532872	7
GSE41769_MIX_VAL_M_MDL_SED_OWE_HLY_H00	0.170538	0.465935	0.0043011	0.336776	9
GSE151066_MIX_VAL_M_ELD_SED_OWE_HLY_H00	0.124401	0.695787	-0.128297	0.377098	7
GSE71972_MIX_VAL_F_YNG_ACT_LEA_HLY_H00	0.12388	0.99995	-0.292843	0.540603	4
GSE71972_MIX_VAL_F_YNG_ACT_LEA_HLY_H03	0.0989096	0.837072	-0.317606	0.515425	4
GSE151066_MIX_VAL_F_ELD_ACT_LEA_HLY_H00	0.0836398	0.998764	-0.38538	0.552659	2
GSE151066_MIX_VAL_M_ELD_ACT_LEA_HLY_H00	0.0798215	0.836369	-0.157353	0.316996	8
GSE108643_MIX_VAL_M_YNG_SED_OWE_HLY_H00	0.0480027	0.824658	-0.211987	0.307992	15
GSE43856_MIX_VAL_M_YNG_ATH_LEA_HLY_H96	0.0402452	0.999218	-0.413496	0.493987	8
GSE59363_MIX_VAL_M_MDL_ACT_OWE_HLY_H00	0.0157456	0.997836	-0.138712	0.170204	7
GSE151066_MIX_VAL_F_ELD_SED_OWE_HLY_H00	0.0153533	0.996262	-0.445359	0.476066	2
GSE33603_MIX_VAL_M_YNG_ACT_LEA_HLY_H01	-0.00956683	0.992582	-0.158468	0.139334	22
GSE59363_MIX_VAL_M_MDL_ACT_OWE_HLY_H03	-0.0111298	0.996948	-0.165588	0.143328	7
GSE43856_MIX_VAL_M_YNG_ATH_LEA_HLY_H03	-0.0415858	0.979834	-0.495327	0.412156	8
GSE164081_MIX_VAL_M_YNG_ATH_LEA_HLY_H00	-0.0694574	0.818786	-0.48967	0.350756	10
GSE202295_MIX_VAL_M_MDL_SED_OWE_HLY_H00	-0.0745903	0.999694	-0.470933	0.321752	16
GSE151066_MIX_VAL_M_ELD_SED_OWE_HLY_H03	-0.0802734	0.759813	-0.333187	0.17264	7
GSE120862_MIX_VAL_M_YNG_SED_LEA_HLY_H04	-0.0928482	0.83235	-0.421699	0.236003	7
GSE71972_MIX_VAL_M_YNG_ACT_LEA_HLY_H03	-0.101547	0.827867	-0.535421	0.332327	4
GSE164081_MIX_VAL_M_YNG_ATH_LEA_HLY_H01	-0.10444	0.866854	-0.526198	0.317318	10
GSE33603_MIX_VAL_M_YNG_ACT_LEA_HLY_H03	-0.117003	0.34659	-0.265904	0.0318982	22
GSE151066_MIX_VAL_M_ELD_ACT_LEA_HLY_H03	-0.118143	0.65384	-0.357798	0.121511	8
GSE59088_MIX_VAL_M_YNG_SED_LEA_HLY_H05	-0.20391	0.249514	-0.376614	-0.0312054	6
GSE59088_MIX_VAL_M_YNG_SED_LEA_HLY_H03	-0.213386	0.194745	-0.38609	-0.0406817	6
GSE86931_MIX_VAL_M_YNG_ATH_LEA_HLY_H08	-0.264514	0.488335	-0.538666	0.00963736	2
GSE151066_MIX_VAL_F_ELD_ACT_LEA_HLY_H03	-0.264834	0.71315	-0.736136	0.206467	2
GSE107934_MIX_VAL_M_YNG_ACT_LEA_HLY_H01	-0.291188	0.958858	-1.03018	0.447806	6
GSE202295_MIX_VAL_M_MDL_SED_OWE_HLY_H03	-0.30218	0.449602	-0.693585	0.0892248	17
GSE86931_MIX_VAL_M_YNG_ATH_LEA_HLY_H04	-0.326181	0.345604	-0.600394	-0.0519672	2
GSE164081_MIX_VAL_M_YNG_ATH_LEA_HLY_H03	-0.341249	0.332531	-0.761259	0.0787602	10
GSE107934_MIX_VAL_M_YNG_ACT_LEA_HLY_H04	-0.369691	0.829958	-1.13354	0.394161	5
GSE43856_MIX_VAL_M_YNG_ATH_LEA_HLY_H48	-0.377402	0.367744	-0.831143	0.0763399	8
GSE164081_MIX_VAL_M_YNG_ATH_LEA_HLY_H06	-0.415619	0.206164	-0.835546	0.00430673	10
GSE151066_MIX_VAL_F_ELD_SED_OWE_HLY_H03	-0.677667	0.175353	-1.14311	-0.212223	2
GSE4247_MIX_VAL_M_YNG_SED_OWE_HLY_H03	NA	NA	NA	NA	NA
GSE4247_MIX_VAL_M_YNG_SED_OWE_HLY_H48	NA	NA	NA	NA	NA
Acute Aerobic Meta-analysis	-0.04772	1	-0.125406	0.0299661	312
GSE28422_MIX_VAL_M_YNG_SED_LEA_HLY_H04	0.212167	0.44959	-0.0565329	0.480866	8
GSE1832_MIX_VAL_M_MDL_SED_LEA_HLY_H18	0.205797	0.413936	-0.0792112	0.490805	3
GSE28422_MIX_VAL_F_YNG_ACT_LEA_HLY_H04	0.172571	0.426619	-0.0961289	0.44127	8
GSE106865_MIX_VAL_M_YNG_ACT_LEA_HLY_H24	0.167442	0.396651	-0.0720328	0.406917	10
GSE7286_ECC_VAL_M_YNG_ACT_LEA_HLY_H06	0.105338	0.981696	-0.45212	0.662796	3
GSE28422_MIX_VAL_M_YNG_ACT_LEA_HLY_H04	0.0553932	0.896293	-0.213306	0.324093	8
GSE19062_ECC_VAL_M_YNG_ACT_LEA_HLY_H48	0.011228	0.958847	-0.159394	0.18185	8
GSE19062_ECC_VAL_M_YNG_ACT_LEA_HLY_H03	0.010952	0.970678	-0.15967	0.181574	8
GSE28422_MIX_VAL_M_ELD_ACT_OWE_HLY_H04	0.00761767	0.995049	-0.30265	0.317885	6
GSE7286_CON_VAL_M_YNG_ACT_LEA_HLY_H24	-0.0027842	0.99763	-0.560242	0.554673	3
GSE106865_MIX_VAL_M_YNG_SED_LEA_HLY_H24	-0.0261301	0.999604	-0.265605	0.213345	10
GSE24235_MIX_BIB_F_YNG_SED_LEA_HLY_H24	-0.0415125	0.963151	-0.306366	0.223341	4
GSE59088_MIX_VAL_M_YNG_SED_LEA_HLY_H03	-0.0450186	0.88448	-0.226618	0.13658	6
GSE24235_MIX_BIB_M_YNG_SED_LEA_HLY_H04	-0.0556453	0.947783	-0.361472	0.250181	3
GSE23697_ECC_VAL_M_YNG_SED_LEA_HLY_H03	-0.066846	0.906729	-0.379147	0.245455	20
GSE28422_MIX_VAL_F_YNG_SED_LEA_HLY_H04	-0.0989235	0.795295	-0.367623	0.169776	8
GSE59088_MIX_VAL_M_YNG_SED_LEA_HLY_H05	-0.140536	0.482227	-0.322135	0.0410626	6
GSE7286_CON_VAL_M_YNG_ACT_LEA_HLY_H03	-0.146067	0.995441	-0.703525	0.411391	3
GSE23697_ECC_VAL_M_YNG_SED_OWE_HLY_H03	-0.149967	0.867067	-0.591627	0.291693	10
GSE1832_MIX_VAL_M_MDL_SED_LEA_HLY_H06	-0.161241	0.833308	-0.416162	0.0936799	4
GSE107934_MIX_VAL_M_YNG_ACT_LEA_HLY_H01	-0.173017	0.938655	-0.81102	0.464986	6
GSE7286_ECC_VAL_M_YNG_ACT_LEA_HLY_H03	-0.173691	0.989992	-0.731149	0.383767	3
GSE24235_MIX_BIB_F_YNG_SED_LEA_HLY_H04	-0.179171	0.550427	-0.444025	0.0856828	4
GSE28422_MIX_VAL_M_ELD_SED_OWE_HLY_H04	-0.186644	0.739249	-0.496911	0.123624	6
GSE7286_ECC_VAL_M_YNG_ACT_LEA_HLY_H24	-0.199782	0.944919	-0.75724	0.357675	3
GSE28422_MIX_VAL_F_ELD_SED_OWE_HLY_H04	-0.219392	0.806719	-0.52966	0.0908755	6
GSE23697_ECC_VAL_M_YNG_SED_OBE_HLY_H03	-0.278492	0.746218	-0.903094	0.34611	5
GSE24235_MIX_BIB_M_YNG_SED_LEA_HLY_H24	-0.297949	0.338811	-0.603776	0.00787778	3
GSE28422_MIX_VAL_F_ELD_ACT_OWE_HLY_H04	-0.332724	0.597125	-0.642992	-0.0224569	6
GSE7286_CON_VAL_M_YNG_ACT_LEA_HLY_H06	-0.375061	0.988111	-0.932519	0.182396	3
GSE182494_ECC_VAL_F_YNG_ACT_LEA_HLY_H48	-0.38662	0.625722	-0.889959	0.11672	4
GSE107934_MIX_VAL_M_YNG_ACT_LEA_HLY_H04	-0.406218	0.61647	-1.10611	0.293669	6
GSE4249_ECC_VAL_M_YNG_SED_LEA_HLY_H03	NA	NA	NA	NA	NA
GSE4249_ECC_VAL_M_YNG_SED_LEA_HLY_H48	NA	NA	NA	NA	NA
Acute Resistance Meta-analysis	-0.076176	1	-0.145597	-0.0067554	194
GSE43219_MIX_VAL_F_YNG_ACT_OWE_HLY_H00	0.141322	0.631494	-0.130419	0.413063	5
GSE126296_MIX_VAL_M_YNG_ACT_LEA_HLY_H04	-0.00998869	0.972228	-0.180585	0.160608	7
GSE43219_MIX_VAL_M_YNG_ACT_OWE_HLY_H00	-0.0118391	0.977495	-0.214383	0.190705	9
GSE27285_MIX_VAL_M_YNG_ATH_LEA_HLY_H48	-0.0314599	0.995542	-0.179267	0.116347	15
GSE126296_MIX_VAL_F_YNG_ACT_LEA_HLY_H04	-0.0409292	0.916445	-0.211526	0.129667	7
GSE27285_MIX_VAL_M_YNG_ATH_LEA_HLY_H03	-0.0759145	0.734696	-0.222565	0.0707364	16
GSE163356_MIX_VAL_M_YNG_ACT_LEA_HLY_H03	-0.252643	0.181494	-0.536516	0.0312296	11
GSE44818_MIX_VAL_M_YNG_ATH_LEA_HLY_H01	-0.58056	6.64e-07	-0.752148	-0.408973	12
GSE44818_MIX_VAL_M_YNG_ATH_LEA_HLY_H04	-0.662836	5.8e-08	-0.834424	-0.491248	12
Acute HIT Meta-analysis	-0.203646	1	-0.394168	-0.0131237	94
GSE113165_BED_VAL_F_YNG_ACT_LEA_HLY_D05	0.627905	0.0328505	0.285591	0.970218	7
GSE186045_BED_VAL_M_MDL_ACT_LEA_HLY_D35	0.572997	0.543953	0.174841	0.971154	2
GSE113165_BED_VAL_F_ELD_ACT_OWE_HLY_D05	0.570688	0.0324372	0.256416	0.88496	8
GSE113165_BED_VAL_M_ELD_ACT_OWE_HLY_D05	0.396014	0.109709	0.131953	0.660075	11
GSE186045_BED_VAL_M_YNG_ACT_LEA_HLY_D35	0.337272	0.638502	0.0155436	0.659001	3
GSE24215_BED_VAL_M_YNG_ACT_LEA_HLY_D10	0.270456	0.275073	0.0418524	0.499059	10
GSE14901_LIM_VAL_M_YNG_SED_LEA_HLY_D02	0.26738	0.469215	0.0110195	0.523741	12
GSE104999_BED_VAL_M_YNG_SED_LEA_HLY_D21	0.241895	0.611173	-0.133832	0.617623	12
GSE21496_LIM_VAL_M_YNG_SED_LEA_HLY_D02	0.163369	0.385161	0.00835034	0.318389	7
GSE33886_LIM_VAL_M_YNG_SED_LEA_HLY_D21	0.0924813	0.766461	-0.0856273	0.27059	4
GSE148152_BED_VAL_M_YNG_ACT_LEA_HLY_D84	0.0889889	0.0424112	0.0222003	0.155777	11
GSE14901_LIM_VAL_F_YNG_SED_LEA_HLY_D14	0.0876653	0.845017	-0.168695	0.344026	12
GSE14901_LIM_VAL_F_YNG_SED_LEA_HLY_D02	0.0352977	0.963308	-0.221063	0.291658	12
GSE8872_LIM_GAS_U_YNG_ACT_LEA_HLY_D10	0.0187882	0.995434	-0.116655	0.154231	6
GSE113165_BED_VAL_M_YNG_ACT_LEA_HLY_D05	0.0134222	0.997718	-0.641399	0.668243	2
GSE14901_LIM_VAL_M_YNG_SED_LEA_HLY_D14	-0.0616244	0.889191	-0.317985	0.194736	12
GSE14798_BED_SOL_F_YNG_SED_LEA_HLY_D60	NA	NA	NA	NA	NA
GSE14798_BED_VAL_F_YNG_SED_LEA_HLY_D60	NA	NA	NA	NA	NA
Inactivity Meta-analysis	0.211135	1	0.106085	0.316185	131
GSE1718_MIX_VAL_U_YNG_SED_LEA_HLY_HNA_W20	0.527248	0.641319	-0.141699	1.1962	3
GSE139258_MIX_VAL_M_YNG_ATH_OWE_HLY_HNA_W99	0.175432	0.764454	-0.174203	0.525068	6
GSE125830_MIX_VAL_M_ELD_ATH_OWE_HLY_H48_W99	0.0642425	0.873378	-0.0935668	0.222052	3
GSE20319_MIX_VAL_M_ELD_SED_OWE_HLY_HNA_W99	-0.0204506	0.999778	-0.204553	0.163651	7
GSE43760_MIX_VAL_F_MDL_SED_LEA_HLY_H48_W24	-0.0214966	0.999997	-0.24797	0.204977	6
GSE111551_MIX_VAL_M_YNG_ACT_OWE_HLY_H48_W18	-0.0633162	0.999591	-0.166229	0.0395963	13
GSE139258_MIX_VAL_M_YNG_SED_OWE_HLY_HNA_W03	-0.118597	0.999931	-0.496562	0.259367	2
GSE139258_MIX_VAL_F_YNG_SED_OWE_HLY_HNA_W03	-0.138891	0.929013	-0.406152	0.128371	4
GSE9103_MIX_VAL_M_ELD_ACT_LEA_HLY_H72_W99	-0.180663	0.670125	-0.428216	0.0668897	20
GSE60591_MIX_VAL_M_YNG_ACT_OWE_HLY_H24_W12	-0.211371	0.334941	-0.490557	0.0678161	11
GSE35661_MIX_VAL_M_YNG_ACT_LEA_HLY_H24_W06	-0.214138	0.0122063	-0.332799	-0.0954764	24
GSE9103_MIX_VAL_M_YNG_ACT_LEA_HLY_H72_W99	-0.274304	0.294716	-0.521856	-0.026751	20
GSE27536_MIX_VAL_M_ELD_SED_OWE_HLY_HNA_W08	-0.447548	0.000887401	-0.638883	-0.256214	12
GSE60591_MIX_VAL_F_YNG_ACT_OWE_HLY_H24_W12	-0.465121	0.0317633	-0.743536	-0.186707	11
GSE144133_MIX_VAL_M_YNG_SED_LEA_HLY_H96_W06	-0.497454	0.25174	-0.97969	-0.015217	8
GSE1786_MIX_VAL_M_ELD_SED_OWE_HLY_H72_W12	-0.571752	0.244168	-0.894497	-0.249007	6
GSE120862_MIX_VAL_M_YNG_SED_LEA_HLY_H48_W08	-0.641797	0.0010069	-0.868361	-0.415233	7
GSE24215_MIX_VAL_M_YNG_ACT_LEA_HLY_HNA_W10	-0.696888	0.0117217	-0.960155	-0.43362	7
GSE127187_MIX_VAL_M_YNG_SED_LEA_HLY_H16_W02	NA	NA	NA	NA	NA
GSE27543_MIX_VAL_M_ELD_SED_OWE_HLY_HNA_W03	NA	NA	NA	NA	NA
GSE9405_MIX_VAL_M_YNG_ATH_LEA_HLY_H24_W99	NA	NA	NA	NA	NA
Training Aerobic Meta-analysis	-0.252309	1	-0.393115	-0.111502	170
GSE28998_MIX_BIB_F_YNG_SED_OWE_HLY_H04_W12	0.253802	0.842577	-0.114094	0.621697	3
GSE28998_MIX_BIB_M_YNG_SED_OWE_HLY_H04_W12	0.0565384	0.964109	-0.262068	0.375145	4
GSE97084_MIX_VAL_U_YNG_SED_LEA_HLY_H72_W12	0.0535327	0.792813	-0.1557	0.262765	10
GSE28422_MIX_VAL_F_YNG_SED_LEA_HLY_H48_W12	0.0490054	0.997524	-0.310751	0.408762	7
GSE24235_MIX_BIB_F_YNG_SED_LEA_HLY_H24_W12	0.0181318	0.999949	-0.465311	0.501575	4
GSE47881_MIX_VAL_U_ELD_ACT_OWE_HLY_H03_W20	0.00959726	0.999874	-0.159895	0.17909	16
GSE47881_MIX_VAL_U_MDL_ACT_OWE_HLY_H03_W20	-0.00987369	0.997932	-0.165411	0.145663	19
GSE117525_MIX_VAL_F_ELD_SED_LEA_HLY_H72_W24	-0.0110314	0.99296	-0.216499	0.194436	7
GSE117525_MIX_VAL_M_ELD_SED_OBE_HLY_H72_W24	-0.0201687	0.999596	-0.283861	0.243524	5
GSE45426_MIX_VAL_M_YNG_ACT_LEA_HLY_H24_W01	-0.0278433	0.88348	-0.260416	0.204729	5
GSE117525_MIX_VAL_M_ELD_SED_OWE_HLY_H72_W24	-0.0370737	0.977933	-0.184482	0.110335	16
GSE28422_MIX_VAL_M_YNG_SED_LEA_HLY_H48_W12	-0.0747506	0.999236	-0.411272	0.261771	8
GSE117525_MIX_VAL_M_ELD_SED_LEA_HLY_H72_W24	-0.0812251	0.999317	-0.344918	0.182467	5
GSE47881_MIX_VAL_U_YNG_ACT_LEA_HLY_H03_W20	-0.110005	0.998482	-0.335995	0.115985	9
EMEXP740_MIX_VAL_M_ELD_SED_OWE_HLY_H48_W12	-0.113931	0.735849	-0.221984	-0.00587825	8
GSE157585_MIX_VAL_U_ELD_SED_OWE_HLY_H72_W14	-0.116646	0.359669	-0.28769	0.0543974	24
GSE8479_MIX_VAL_M_ELD_ACT_LEA_HLY_H48_W26	-0.138654	0.604909	-0.421703	0.144395	6
GSE97084_MIX_VAL_U_ELD_SED_OWE_HLY_H72_W12	-0.146971	0.480031	-0.381012	0.0870705	8
GSE106865_MIX_VAL_M_YNG_SED_LEA_HLY_HNA_W10	-0.155387	0.505501	-0.318293	0.00751823	10
GSE24235_MIX_BIB_M_YNG_SED_LEA_HLY_H24_W12	-0.176769	0.945685	-0.735	0.381463	3
GSE28422_MIX_VAL_F_ELD_SED_OWE_HLY_H48_W12	-0.22759	0.941166	-0.616172	0.160991	6
GSE117525_MIX_VAL_F_ELD_SED_OWE_HLY_H72_W24	-0.273126	0.453267	-0.510815	-0.0354366	8
GSE28422_MIX_VAL_M_ELD_SED_OWE_HLY_H48_W12	-0.311649	0.810777	-0.700231	0.0769323	6
GSE16907_MIX_VAL_F_MDL_SED_LEA_HLY_HNA_W52	-0.326731	0.999609	-0.50208	-0.151381	8
GSE8479_MIX_VAL_F_ELD_ACT_LEA_HLY_H48_W26	-0.328592	0.04529	-0.573719	-0.0834639	8
GSE99963_MIX_VAL_M_MDL_SED_OWE_HLY_H24_W01	-0.405511	0.0389682	-0.691262	-0.119761	7
Training Resistance Meta-analysis	-0.101385	1	-0.155168	-0.0476019	220
GSE163356_MIX_VAL_M_YNG_ACT_LEA_HLY_HNA_W03	-0.140524	0.499205	-0.398597	0.11755	10
GSE109657_MIX_VAL_M_YNG_ACT_LEA_HLY_H48_W06	-0.167519	0.310021	-0.331901	-0.00313764	11
GSE97084_MIX_VAL_U_YNG_SED_LEA_HLY_H72_W12	-0.393748	0.00476933	-0.602808	-0.184688	11
GSE97084_MIX_VAL_U_ELD_SED_OWE_HLY_H72_W12	-0.411878	0.0180881	-0.658154	-0.165601	8
Training HIT Meta-analysis	-0.271855	1	-0.413123	-0.130587	40
GSE53598_MIX_VAL_M_MDL_SED_OWE_HLY_H72_W12	-0.0619791	0.854489	-0.218016	0.0940578	18
GSE156247_MIX_VAL_M_MDL_SED_OWE_HLY_H72_W12	-0.0619791	0.852606	-0.218069	0.094111	18
GSE97084_MIX_VAL_U_YNG_SED_LEA_HLY_H72_W12	-0.31769	0.127549	-0.564074	-0.0713073	7
GSE97084_MIX_VAL_U_ELD_SED_OWE_HLY_H72_W12	-0.449897	0.0739794	-0.702679	-0.197114	7
Training Combined Meta-analysis	-0.152087	1	-0.344857	0.0406824	50
	logFC	adj.P.Val	CI.L	CI.R	n
Acute Aerobic Meta-analysis	-0.04772	1	-0.125406	0.0299661	312
Acute Resistance Meta-analysis	-0.076176	1	-0.145597	-0.0067554	194
Acute HIT Meta-analysis	-0.203646	1	-0.394168	-0.0131237	94

## Sheet: S9. NR1D1_MetaMEx_v3.2207
S8. NR1D1_MetaMEx_v3.2207
Studies	logFC	adj.P.Val	CI.L	CI.R	size
GSE120862_MIX_VAL_M_YNG_SED_LEA_HLY_H01	0.428833	0.451467	-0.105359	0.963024	7
GSE33603_MIX_VAL_M_YNG_ACT_LEA_HLY_H01	0.141298	0.83609	-0.136444	0.419039	22
GSE151066_MIX_VAL_F_ELD_SED_OWE_HLY_H00	0.109505	0.964574	-0.789919	1.00893	2
GSE71972_MIX_VAL_M_YNG_ACT_LEA_HLY_H00	0.0820346	0.98286	-0.46585	0.629919	4
GSE43856_MIX_VAL_M_YNG_ATH_LEA_HLY_H48	0.0511969	0.870285	-0.229791	0.332185	8
GSE43856_MIX_VAL_M_YNG_ATH_LEA_HLY_H03	0.011692	0.990932	-0.269296	0.29268	8
GSE202295_MIX_VAL_M_MDL_SED_OWE_HLY_H00	-0.00546934	0.999694	-0.511948	0.501009	16
GSE59088_MIX_VAL_M_YNG_SED_LEA_HLY_H03	-0.0266485	0.974465	-0.504022	0.450725	6
GSE151066_MIX_VAL_M_ELD_ACT_LEA_HLY_H00	-0.0298394	0.976148	-0.482197	0.422518	8
GSE59088_MIX_VAL_M_YNG_SED_LEA_HLY_H05	-0.0811524	0.923259	-0.558526	0.396221	6
GSE151066_MIX_VAL_M_ELD_SED_OWE_HLY_H00	-0.0892583	0.908069	-0.57279	0.394273	7
GSE43856_MIX_VAL_M_YNG_ATH_LEA_HLY_H96	-0.146101	0.999218	-0.427089	0.134887	8
GSE33603_MIX_VAL_M_YNG_ACT_LEA_HLY_H03	-0.1667	0.502878	-0.444442	0.111041	22
GSE164081_MIX_VAL_M_YNG_ATH_LEA_HLY_H00	-0.279912	0.21757	-0.643984	0.0841598	10
GSE86931_MIX_VAL_M_YNG_ATH_LEA_HLY_H08	-0.292926	0.847697	-1.35323	0.767378	2
GSE41769_MIX_VAL_M_MDL_SED_OWE_HLY_H00	-0.408509	0.0975754	-0.654541	-0.162477	9
GSE107934_MIX_VAL_M_YNG_ACT_LEA_HLY_H01	-0.458848	0.934685	-1.31834	0.400644	6
GSE151066_MIX_VAL_F_ELD_ACT_LEA_HLY_H00	-0.506907	0.98937	-1.43143	0.417618	2
GSE164081_MIX_VAL_M_YNG_ATH_LEA_HLY_H01	-0.535584	0.0768707	-0.908911	-0.162256	10
GSE71972_MIX_VAL_F_YNG_ACT_LEA_HLY_H00	-0.554359	0.599051	-1.10367	-0.00504432	4
GSE59363_MIX_VAL_M_MDL_ACT_OWE_HLY_H00	-0.571558	0.805792	-1.09364	-0.0494757	7
GSE108643_MIX_VAL_M_YNG_SED_LEA_HLY_H00	-0.762674	0.0487461	-1.31762	-0.207726	14
GSE202295_MIX_VAL_M_MDL_SED_OWE_HLY_H03	-0.781041	0.0748617	-1.31816	-0.24392	17
GSE108643_MIX_VAL_M_YNG_SED_OWE_HLY_H00	-0.832078	0.0199856	-1.36091	-0.303244	15
GSE164081_MIX_VAL_M_YNG_ATH_LEA_HLY_H06	-1.09292	2.01e-05	-1.46648	-0.71937	10
GSE151066_MIX_VAL_M_ELD_ACT_LEA_HLY_H03	-1.14123	0.00095755	-1.61656	-0.665898	8
GSE120862_MIX_VAL_M_YNG_ACT_LEA_HLY_H01	-1.16568	0.00533752	-1.7002	-0.631164	7
GSE107934_MIX_VAL_M_YNG_ACT_LEA_HLY_H04	-1.30283	0.45693	-2.33336	-0.27231	5
GSE120862_MIX_VAL_M_YNG_ACT_LEA_HLY_H04	-1.40446	0.0016635	-1.94511	-0.863802	7
GSE164081_MIX_VAL_M_YNG_ATH_LEA_HLY_H03	-1.40677	2.76e-07	-1.78726	-1.02628	10
GSE59363_MIX_VAL_M_MDL_ACT_OWE_HLY_H03	-1.59285	0.00257307	-2.11494	-1.07077	7
GSE86931_MIX_VAL_M_YNG_ATH_LEA_HLY_H04	-1.65005	0.267526	-2.81615	-0.483956	2
GSE71972_MIX_VAL_M_YNG_ACT_LEA_HLY_H03	-1.66459	0.00143427	-2.26983	-1.05936	4
GSE151066_MIX_VAL_M_ELD_SED_OWE_HLY_H03	-1.80816	6.89e-07	-2.32702	-1.2893	7
GSE151066_MIX_VAL_F_ELD_SED_OWE_HLY_H03	-1.93179	0.030235	-2.91231	-0.951275	2
GSE151066_MIX_VAL_F_ELD_ACT_LEA_HLY_H03	-2.0491	0.0190756	-3.0722	-1.02599	2
GSE87748_MIX_VAL_M_YNG_SED_LEA_HLY_H04	-2.14031	2.77e-06	-2.60383	-1.67679	10
GSE71972_MIX_VAL_F_YNG_ACT_LEA_HLY_H03	-2.29011	1.1e-05	-2.87095	-1.70927	4
GSE120862_MIX_VAL_M_YNG_SED_LEA_HLY_H04	-2.94941	2.54e-09	-3.54971	-2.3491	7
GSE4247_MIX_VAL_M_YNG_SED_OWE_HLY_H03	NA	NA	NA	NA	NA
GSE4247_MIX_VAL_M_YNG_SED_OWE_HLY_H48	NA	NA	NA	NA	NA
Acute Aerobic Meta-analysis	-0.672054	0.209277	-0.966728	-0.37738	312
GSE23697_ECC_VAL_M_YNG_SED_LEA_HLY_H03	0.573766	0.181322	0.0619711	1.08556	20
GSE23697_ECC_VAL_M_YNG_SED_OBE_HLY_H03	0.46956	0.740502	-0.554029	1.49315	5
GSE24235_MIX_BIB_M_YNG_SED_LEA_HLY_H24	0.420724	0.470322	-0.103606	0.945055	3
GSE24235_MIX_BIB_F_YNG_SED_LEA_HLY_H24	0.208082	0.856845	-0.246001	0.662166	4
GSE1832_MIX_VAL_M_MDL_SED_LEA_HLY_H06	0.120693	0.670823	-0.00153603	0.242921	4
GSE7286_ECC_VAL_M_YNG_ACT_LEA_HLY_H06	0.0816018	0.991417	-1.23058	1.39378	3
GSE1832_MIX_VAL_M_MDL_SED_LEA_HLY_H18	0.0736633	0.551372	-0.0629915	0.210318	3
GSE23697_ECC_VAL_M_YNG_SED_OWE_HLY_H03	0.0692735	0.965349	-0.654513	0.79306	10
GSE19062_ECC_VAL_M_YNG_ACT_LEA_HLY_H48	-0.0160537	0.930412	-0.152805	0.120698	8
GSE106865_MIX_VAL_M_YNG_SED_LEA_HLY_H24	-0.0329788	0.999604	-0.317786	0.251828	10
GSE19062_ECC_VAL_M_YNG_ACT_LEA_HLY_H03	-0.0418303	0.829721	-0.178582	0.0949213	8
GSE7286_CON_VAL_M_YNG_ACT_LEA_HLY_H06	-0.0545833	0.990997	-1.36677	1.2576	3
GSE24235_MIX_BIB_F_YNG_SED_LEA_HLY_H04	-0.110511	0.878096	-0.564595	0.343573	4
GSE106865_MIX_VAL_M_YNG_ACT_LEA_HLY_H24	-0.143116	0.538436	-0.427922	0.141691	10
GSE24235_MIX_BIB_M_YNG_SED_LEA_HLY_H04	-0.150665	0.907424	-0.674995	0.373666	3
GSE7286_ECC_VAL_M_YNG_ACT_LEA_HLY_H24	-0.193011	0.972204	-1.50519	1.11917	3
GSE7286_CON_VAL_M_YNG_ACT_LEA_HLY_H03	-0.235388	0.995441	-1.54757	1.07679	3
GSE7286_CON_VAL_M_YNG_ACT_LEA_HLY_H24	-0.29025	0.958899	-1.60243	1.02193	3
GSE28422_MIX_VAL_F_YNG_ACT_LEA_HLY_H04	-0.298528	0.175528	-0.585393	-0.0116625	8
GSE7286_ECC_VAL_M_YNG_ACT_LEA_HLY_H03	-0.378418	0.989992	-1.6906	0.933764	3
GSE28422_MIX_VAL_M_YNG_SED_LEA_HLY_H04	-0.482891	0.0233095	-0.769756	-0.196026	8
GSE28422_MIX_VAL_F_YNG_SED_LEA_HLY_H04	-0.484433	0.01972	-0.771298	-0.197568	8
GSE28422_MIX_VAL_F_ELD_SED_OWE_HLY_H04	-0.569374	0.0641451	-0.900618	-0.238131	6
GSE182494_ECC_VAL_F_YNG_ACT_LEA_HLY_H48	-0.632891	0.406074	-1.14465	-0.121137	4
GSE28422_MIX_VAL_M_ELD_SED_OWE_HLY_H04	-0.641161	0.020394	-0.972405	-0.309918	6
GSE59088_MIX_VAL_M_YNG_SED_LEA_HLY_H05	-0.671291	0.106416	-1.15568	-0.1869	6
GSE28422_MIX_VAL_M_YNG_ACT_LEA_HLY_H04	-0.737263	0.000233611	-1.02413	-0.450398	8
GSE28422_MIX_VAL_M_ELD_ACT_OWE_HLY_H04	-0.769497	0.00261535	-1.10074	-0.438254	6
GSE107934_MIX_VAL_M_YNG_ACT_LEA_HLY_H01	-0.771937	0.387204	-1.32617	-0.217702	6
GSE28422_MIX_VAL_F_ELD_ACT_OWE_HLY_H04	-0.802341	0.00207795	-1.13358	-0.471097	6
GSE59088_MIX_VAL_M_YNG_SED_LEA_HLY_H03	-1.49425	0.000805908	-1.97864	-1.00985	6
GSE107934_MIX_VAL_M_YNG_ACT_LEA_HLY_H04	-1.62187	0.00247981	-2.27727	-0.966463	6
GSE4249_ECC_VAL_M_YNG_SED_LEA_HLY_H03	NA	NA	NA	NA	NA
GSE4249_ECC_VAL_M_YNG_SED_LEA_HLY_H48	NA	NA	NA	NA	NA
Acute Resistance Meta-analysis	-0.266087	1	-0.462649	-0.0695254	194
GSE43219_MIX_VAL_F_YNG_ACT_OWE_HLY_H00	0.127224	0.789089	-0.258463	0.512912	5
GSE43219_MIX_VAL_M_YNG_ACT_OWE_HLY_H00	0.0490893	0.92694	-0.238385	0.336564	9
GSE27285_MIX_VAL_M_YNG_ATH_LEA_HLY_H03	-0.0291845	0.889794	-0.136215	0.077846	16
GSE27285_MIX_VAL_M_YNG_ATH_LEA_HLY_H48	-0.0606949	0.98115	-0.168569	0.0471794	15
GSE126296_MIX_VAL_M_YNG_ACT_LEA_HLY_H04	-0.155564	0.816985	-0.628343	0.317216	7
GSE44818_MIX_VAL_M_YNG_ATH_LEA_HLY_H01	-0.159991	0.116667	-0.337334	0.0173527	12
GSE44818_MIX_VAL_M_YNG_ATH_LEA_HLY_H04	-0.172751	0.0900061	-0.350094	0.00459213	12
GSE126296_MIX_VAL_F_YNG_ACT_LEA_HLY_H04	-0.447982	0.456061	-0.920762	0.0247971	7
GSE163356_MIX_VAL_M_YNG_ACT_LEA_HLY_H03	-0.768921	0.211049	-1.68626	0.148419	11
Acute HIT Meta-analysis	-0.180588	1	-0.310338	-0.0508386	94
GSE186045_BED_VAL_M_YNG_ACT_LEA_HLY_D35	0.747301	0.754165	-0.271378	1.76598	3
GSE113165_BED_VAL_F_ELD_ACT_OWE_HLY_D05	0.48659	0.380761	-0.0483791	1.02156	8
GSE148152_BED_VAL_M_YNG_ACT_LEA_HLY_D84	0.47427	0.0141795	0.19022	0.758319	11
GSE113165_BED_VAL_F_YNG_ACT_LEA_HLY_D05	0.283198	0.609546	-0.251202	0.817599	7
GSE113165_BED_VAL_M_ELD_ACT_OWE_HLY_D05	0.225148	0.719307	-0.197487	0.647783	11
GSE33886_LIM_VAL_M_YNG_SED_LEA_HLY_D21	0.20033	0.900945	-0.546848	0.947509	4
GSE14901_LIM_VAL_M_YNG_SED_LEA_HLY_D14	0.108135	0.8791	-0.312614	0.528885	12
GSE21496_LIM_VAL_M_YNG_SED_LEA_HLY_D02	0.0974364	0.664378	-0.0745929	0.269466	7
GSE8872_LIM_GAS_U_YNG_ACT_LEA_HLY_D10	-0.0121619	0.995434	-0.185256	0.160932	6
GSE14901_LIM_VAL_M_YNG_SED_LEA_HLY_D02	-0.0785952	0.942268	-0.499345	0.342155	12
GSE14901_LIM_VAL_F_YNG_SED_LEA_HLY_D02	-0.349028	0.622179	-0.769778	0.071722	12
GSE24215_BED_VAL_M_YNG_ACT_LEA_HLY_D10	-0.455397	0.165696	-0.777388	-0.133407	10
GSE113165_BED_VAL_M_YNG_ACT_LEA_HLY_D05	-0.523375	0.848111	-1.73464	0.68789	2
GSE14901_LIM_VAL_F_YNG_SED_LEA_HLY_D14	-0.581749	0.160248	-1.0025	-0.160999	12
GSE104999_BED_VAL_M_YNG_SED_LEA_HLY_D21	-0.869564	7.27e-05	-1.09117	-0.647962	12
GSE186045_BED_VAL_M_MDL_ACT_LEA_HLY_D35	-0.947147	0.761405	-2.2046	0.310302	2
GSE14798_BED_SOL_F_YNG_SED_LEA_HLY_D60	NA	NA	NA	NA	NA
GSE14798_BED_VAL_F_YNG_SED_LEA_HLY_D60	NA	NA	NA	NA	NA
Inactivity Meta-analysis	-0.0879666	1	-0.323913	0.14798	131
GSE60591_MIX_VAL_F_YNG_ACT_OWE_HLY_H24_W12	0.507791	0.348387	-0.116922	1.1325	11
GSE43760_MIX_VAL_F_MDL_SED_LEA_HLY_H48_W24	0.437282	0.999997	-0.26039	1.13495	6
GSE24215_MIX_VAL_M_YNG_ACT_LEA_HLY_HNA_W10	0.390793	0.229937	0.0971591	0.684427	7
GSE9103_MIX_VAL_M_ELD_ACT_LEA_HLY_H72_W99	0.2565	0.221255	0.0848932	0.428107	20
GSE60591_MIX_VAL_M_YNG_ACT_OWE_HLY_H24_W12	0.167841	0.772813	-0.440907	0.77659	11
GSE139258_MIX_VAL_F_YNG_SED_OWE_HLY_HNA_W03	0.123222	0.93237	-0.144632	0.391076	4
GSE120862_MIX_VAL_M_YNG_SED_LEA_HLY_H48_W08	0.0821699	0.79522	-0.367022	0.531362	7
GSE139258_MIX_VAL_M_YNG_ATH_OWE_HLY_HNA_W99	0.017858	0.979644	-0.332553	0.368269	6
GSE20319_MIX_VAL_M_ELD_SED_OWE_HLY_HNA_W99	-0.00871942	0.999778	-0.0786645	0.0612256	7
GSE139258_MIX_VAL_M_YNG_SED_OWE_HLY_HNA_W03	-0.0192303	0.999931	-0.398033	0.359573	2
GSE111551_MIX_VAL_M_YNG_ACT_OWE_HLY_H48_W18	-0.0850916	0.999591	-0.566651	0.396468	13
GSE35661_MIX_VAL_M_YNG_ACT_LEA_HLY_H24_W06	-0.102465	0.666441	-0.302326	0.097395	24
GSE1718_MIX_VAL_U_YNG_SED_LEA_HLY_HNA_W20	-0.141037	0.8867	-0.784738	0.502664	3
GSE1786_MIX_VAL_M_ELD_SED_OWE_HLY_H72_W12	-0.187485	0.58212	-0.448895	0.0739246	6
GSE125830_MIX_VAL_M_ELD_ATH_OWE_HLY_H48_W99	-0.201158	0.803653	-0.567829	0.165514	3
GSE27543_MIX_VAL_M_ELD_SED_OWE_HLY_HNA_W03	-0.207936	0.600695	-0.500154	0.0842825	12
GSE27536_MIX_VAL_M_ELD_SED_OWE_HLY_HNA_W08	-0.208851	0.114931	-0.387568	-0.0301353	12
GSE9103_MIX_VAL_M_YNG_ACT_LEA_HLY_H72_W99	-0.249811	0.160962	-0.421418	-0.0782036	20
GSE144133_MIX_VAL_M_YNG_SED_LEA_HLY_H96_W06	-0.314488	0.388856	-0.720778	0.091802	8
GSE9405_MIX_VAL_M_YNG_ATH_LEA_HLY_H24_W99	-0.371261	0.441905	-0.957141	0.214619	7
GSE127187_MIX_VAL_M_YNG_SED_LEA_HLY_H16_W02	NA	NA	NA	NA	NA
Training Aerobic Meta-analysis	-0.00969483	1	-0.127604	0.108214	189
GSE24235_MIX_BIB_M_YNG_SED_LEA_HLY_H24_W12	0.458777	0.819045	-0.304232	1.22179	3
GSE117525_MIX_VAL_M_ELD_SED_OBE_HLY_H72_W24	0.364834	0.999596	-0.152011	0.881679	5
GSE24235_MIX_BIB_F_YNG_SED_LEA_HLY_H24_W12	0.225636	0.999949	-0.435149	0.886421	4
EMEXP740_MIX_VAL_M_ELD_SED_OWE_HLY_H48_W12	0.126094	0.627577	0.0303531	0.221834	8
GSE117525_MIX_VAL_M_ELD_SED_OWE_HLY_H72_W24	0.0916182	0.964803	-0.197307	0.380543	16
GSE28422_MIX_VAL_F_YNG_SED_LEA_HLY_H48_W12	0.0801574	0.997524	-0.241886	0.402201	7
GSE28422_MIX_VAL_M_YNG_SED_LEA_HLY_H48_W12	0.0679528	0.999236	-0.233291	0.369197	8
GSE157585_MIX_VAL_U_ELD_SED_OWE_HLY_H72_W14	0.0442006	0.860355	-0.229042	0.317443	24
GSE8479_MIX_VAL_M_ELD_ACT_LEA_HLY_H48_W26	0.0274351	0.94933	-0.34154	0.39641	6
GSE47881_MIX_VAL_U_YNG_ACT_LEA_HLY_H03_W20	0.0163981	0.998482	-0.220712	0.253508	9
GSE16907_MIX_VAL_F_MDL_SED_LEA_HLY_HNA_W52	0.00644281	0.999609	-0.350514	0.3634	8
GSE8479_MIX_VAL_F_ELD_ACT_LEA_HLY_H48_W26	-0.0229759	0.92552	-0.342518	0.296566	8
GSE9405_MIX_VAL_M_YNG_ATH_LEA_HLY_H24_W99	-0.0343748	0.94139	-0.514558	0.445809	7
GSE28422_MIX_VAL_M_ELD_SED_OWE_HLY_H48_W12	-0.0374896	0.98232	-0.385336	0.310357	6
GSE47881_MIX_VAL_U_ELD_ACT_OWE_HLY_H03_W20	-0.0382811	0.999874	-0.216114	0.139552	16
GSE28998_MIX_BIB_F_YNG_SED_OWE_HLY_H04_W12	-0.047482	0.991424	-0.486708	0.391744	3
GSE47881_MIX_VAL_U_MDL_ACT_OWE_HLY_H03_W20	-0.0881621	0.955048	-0.251353	0.0750284	19
GSE28422_MIX_VAL_F_ELD_SED_OWE_HLY_H48_W12	-0.101959	0.98166	-0.449806	0.245888	6
GSE117525_MIX_VAL_F_ELD_SED_LEA_HLY_H72_W24	-0.107127	0.970197	-0.509849	0.295596	7
GSE28998_MIX_BIB_M_YNG_SED_OWE_HLY_H04_W12	-0.122237	0.922094	-0.502618	0.258144	4
GSE97084_MIX_VAL_U_YNG_SED_LEA_HLY_H72_W12	-0.138434	0.631081	-0.462548	0.185681	10
GSE106865_MIX_VAL_M_YNG_SED_LEA_HLY_HNA_W10	-0.147669	0.774951	-0.41328	0.117942	10
GSE117525_MIX_VAL_M_ELD_SED_LEA_HLY_H72_W24	-0.222773	0.999317	-0.739618	0.294072	5
GSE117525_MIX_VAL_F_ELD_SED_OWE_HLY_H72_W24	-0.325351	0.712776	-0.791229	0.140527	8
GSE45426_MIX_VAL_M_YNG_ACT_LEA_HLY_H24_W01	-0.325502	0.10957	-0.613227	-0.0377769	5
GSE97084_MIX_VAL_U_ELD_SED_OWE_HLY_H72_W12	-0.494988	0.0893792	-0.861399	-0.128577	8
GSE99963_MIX_VAL_M_MDL_SED_OWE_HLY_H24_W01	-0.634957	0.0437538	-1.09384	-0.176078	7
Training Resistance Meta-analysis	-0.0547702	1	-0.13132	0.02178	227
GSE109657_MIX_VAL_M_YNG_ACT_LEA_HLY_H48_W06	-0.0667884	0.835049	-0.313376	0.179799	11
GSE97084_MIX_VAL_U_YNG_SED_LEA_HLY_H72_W12	-0.185741	0.357565	-0.483015	0.111533	11
GSE97084_MIX_VAL_U_ELD_SED_OWE_HLY_H72_W12	-0.551651	0.0241585	-0.897996	-0.205307	8
GSE163356_MIX_VAL_M_YNG_ACT_LEA_HLY_HNA_W03	-0.791609	0.205582	-1.61887	0.0356554	10
Training HIT Meta-analysis	-0.377678	1	-0.692562	-0.0627941	40
GSE97084_MIX_VAL_U_ELD_SED_OWE_HLY_H72_W12	0.170151	0.764242	-0.259603	0.599904	7
GSE97084_MIX_VAL_U_YNG_SED_LEA_HLY_H72_W12	0.12495	0.783005	-0.282094	0.531995	7
GSE53598_MIX_VAL_M_MDL_SED_OWE_HLY_H72_W12	-0.00384706	0.993902	-0.18615	0.178456	18
GSE156247_MIX_VAL_M_MDL_SED_OWE_HLY_H72_W12	-0.00384706	0.993784	-0.18622	0.178526	18
Training Combined Meta-analysis	0.0385442	1	-0.0858922	0.162981	50
	logFC	adj.P.Val	CI.L	CI.R	n
Acute Aerobic Meta-analysis	-0.672054	0.209277	-0.966728	-0.37738	312
Acute Resistance Meta-analysis	-0.266087	1	-0.462649	-0.0695254	194
Acute HIT Meta-analysis	-0.180588	1	-0.310338	-0.0508386	94

## Sheet: S10. ESRRG_MetaMEx_v3.2207
S9. ESRRG_MetaMEx_v3.2207
Studies	logFC	adj.P.Val	CI.L	CI.R	size
GSE86931_MIX_VAL_M_YNG_ATH_LEA_HLY_H04	3.058	0.0536747	2.2933	3.82271	2
GSE59088_MIX_VAL_M_YNG_SED_LEA_HLY_H05	2.20527	2.07e-06	1.81575	2.59479	6
GSE164081_MIX_VAL_M_YNG_ATH_LEA_HLY_H00	1.75257	6.46e-07	1.2135	2.29164	10
GSE120862_MIX_VAL_M_YNG_ACT_LEA_HLY_H04	1.74973	1.44e-05	1.27636	2.22311	7
GSE120862_MIX_VAL_M_YNG_SED_LEA_HLY_H04	1.66858	1.94e-06	1.1952	2.14195	7
GSE59088_MIX_VAL_M_YNG_SED_LEA_HLY_H03	1.55564	5.05e-05	1.16612	1.94517	6
GSE107934_MIX_VAL_M_YNG_ACT_LEA_HLY_H04	1.38788	0.365343	0.565613	2.21015	5
GSE86931_MIX_VAL_M_YNG_ATH_LEA_HLY_H08	1.33935	0.230748	0.569832	2.10887	2
GSE164081_MIX_VAL_M_YNG_ATH_LEA_HLY_H06	1.17808	0.00155068	0.632951	1.7232	10
GSE107934_MIX_VAL_M_YNG_ACT_LEA_HLY_H01	1.16239	0.718121	0.330711	1.99407	6
GSE108643_MIX_VAL_M_YNG_SED_OWE_HLY_H00	0.555369	0.00702862	0.24841	0.862329	15
GSE87748_MIX_VAL_M_YNG_SED_LEA_HLY_H04	0.498681	0.0919323	0.158877	0.838486	10
GSE59363_MIX_VAL_M_MDL_ACT_OWE_HLY_H03	0.391926	0.872603	0.0299653	0.753887	7
GSE43856_MIX_VAL_M_YNG_ATH_LEA_HLY_H03	0.377136	0.510573	0.0949871	0.659284	8
GSE151066_MIX_VAL_F_ELD_SED_OWE_HLY_H00	0.355258	0.799866	-0.405149	1.11566	2
GSE59363_MIX_VAL_M_MDL_ACT_OWE_HLY_H00	0.34501	0.846099	-0.0169511	0.70697	7
GSE164081_MIX_VAL_M_YNG_ATH_LEA_HLY_H03	0.305849	0.564554	-0.260505	0.872203	10
GSE202295_MIX_VAL_M_MDL_SED_OWE_HLY_H03	0.292819	0.458664	-0.093312	0.67895	17
GSE151066_MIX_VAL_M_ELD_ACT_LEA_HLY_H00	0.272808	0.530072	-0.0854166	0.631033	8
GSE71972_MIX_VAL_F_YNG_ACT_LEA_HLY_H03	0.267699	0.51273	-0.198078	0.733475	4
GSE164081_MIX_VAL_M_YNG_ATH_LEA_HLY_H01	0.229517	0.762903	-0.360988	0.820022	10
GSE151066_MIX_VAL_M_ELD_ACT_LEA_HLY_H03	0.207538	0.587853	-0.15572	0.570796	8
GSE71972_MIX_VAL_F_YNG_ACT_LEA_HLY_H00	0.201288	0.99995	-0.266364	0.668941	4
GSE202295_MIX_VAL_M_MDL_SED_OWE_HLY_H00	0.192051	0.999694	-0.204442	0.588543	16
GSE151066_MIX_VAL_F_ELD_SED_OWE_HLY_H03	0.161064	0.921022	-0.605858	0.927986	2
GSE41769_MIX_VAL_M_MDL_SED_OWE_HLY_H00	0.117096	0.890194	-0.144444	0.378635	9
GSE108643_MIX_VAL_M_YNG_SED_LEA_HLY_H00	0.101281	0.724064	-0.216447	0.419008	14
GSE43856_MIX_VAL_M_YNG_ATH_LEA_HLY_H48	0.0446797	0.890462	-0.237469	0.326828	8
GSE120862_MIX_VAL_M_YNG_SED_LEA_HLY_H01	-0.0220675	0.979005	-0.522309	0.478174	7
GSE33603_MIX_VAL_M_YNG_ACT_LEA_HLY_H01	-0.0342783	0.946283	-0.178134	0.109578	22
GSE151066_MIX_VAL_M_ELD_SED_OWE_HLY_H03	-0.0347852	0.946915	-0.482562	0.412992	7
GSE151066_MIX_VAL_F_ELD_ACT_LEA_HLY_H00	-0.0353823	0.998764	-0.827396	0.756631	2
GSE33603_MIX_VAL_M_YNG_ACT_LEA_HLY_H03	-0.0453357	0.757573	-0.189192	0.0985204	22
GSE71972_MIX_VAL_M_YNG_ACT_LEA_HLY_H03	-0.0472704	0.938102	-0.530789	0.436248	4
GSE151066_MIX_VAL_F_ELD_ACT_LEA_HLY_H03	-0.060927	0.972673	-0.843405	0.721551	2
GSE120862_MIX_VAL_M_YNG_ACT_LEA_HLY_H01	-0.166228	0.750653	-0.665115	0.332658	7
GSE151066_MIX_VAL_M_ELD_SED_OWE_HLY_H00	-0.190419	0.759276	-0.657012	0.276175	7
GSE43856_MIX_VAL_M_YNG_ATH_LEA_HLY_H96	-0.22431	0.999218	-0.506458	0.0578387	8
GSE71972_MIX_VAL_M_YNG_ACT_LEA_HLY_H00	-0.228208	0.93258	-0.704158	0.247742	4
GSE4247_MIX_VAL_M_YNG_SED_OWE_HLY_H03	NA	NA	NA	NA	NA
GSE4247_MIX_VAL_M_YNG_SED_OWE_HLY_H48	NA	NA	NA	NA	NA
Acute Aerobic Meta-analysis	0.433498	1	0.166011	0.700986	312
GSE23697_ECC_VAL_M_YNG_SED_OWE_HLY_H03	1.41865	0.0129539	0.676668	2.16062	10
GSE23697_ECC_VAL_M_YNG_SED_OBE_HLY_H03	0.918881	0.569408	-0.130433	1.9682	5
GSE23697_ECC_VAL_M_YNG_SED_LEA_HLY_H03	0.909899	0.0135737	0.385241	1.43456	20
GSE59088_MIX_VAL_M_YNG_SED_LEA_HLY_H05	0.812508	0.000857764	0.528492	1.09652	6
GSE28422_MIX_VAL_M_ELD_ACT_OWE_HLY_H04	0.716328	0.299889	0.144009	1.28865	6
GSE107934_MIX_VAL_M_YNG_ACT_LEA_HLY_H04	0.667333	0.40501	-0.11081	1.44548	6
GSE107934_MIX_VAL_M_YNG_ACT_LEA_HLY_H01	0.602409	0.759936	-0.154677	1.3595	6
GSE28422_MIX_VAL_M_YNG_SED_LEA_HLY_H04	0.565453	0.192418	0.0698105	1.0611	8
GSE28422_MIX_VAL_M_YNG_ACT_LEA_HLY_H04	0.525931	0.289702	0.030288	1.02157	8
GSE28422_MIX_VAL_F_ELD_SED_OWE_HLY_H04	0.430958	0.778685	-0.141361	1.00328	6
GSE28422_MIX_VAL_M_ELD_SED_OWE_HLY_H04	0.287831	0.784106	-0.284487	0.86015	6
GSE106865_MIX_VAL_M_YNG_SED_LEA_HLY_H24	0.194396	0.30569	0.00409382	0.384698	10
GSE28422_MIX_VAL_F_ELD_ACT_OWE_HLY_H04	0.176147	0.999249	-0.396172	0.748465	6
GSE24235_MIX_BIB_F_YNG_SED_LEA_HLY_H04	0.147444	0.906584	-0.591008	0.885896	4
GSE28422_MIX_VAL_F_YNG_ACT_LEA_HLY_H04	0.135644	0.761955	-0.359999	0.631287	8
GSE28422_MIX_VAL_F_YNG_SED_LEA_HLY_H04	0.125802	0.872739	-0.36984	0.621445	8
GSE59088_MIX_VAL_M_YNG_SED_LEA_HLY_H03	0.0494327	0.930289	-0.234584	0.333449	6
GSE19062_ECC_VAL_M_YNG_ACT_LEA_HLY_H48	0.0205412	0.940825	-0.179917	0.220999	8
GSE1832_MIX_VAL_M_MDL_SED_LEA_HLY_H06	0.010628	0.986659	-0.268916	0.290172	4
GSE19062_ECC_VAL_M_YNG_ACT_LEA_HLY_H03	-0.0328511	0.9202	-0.233309	0.167607	8
GSE106865_MIX_VAL_M_YNG_ACT_LEA_HLY_H24	-0.0544765	0.739651	-0.244778	0.135825	10
GSE24235_MIX_BIB_F_YNG_SED_LEA_HLY_H24	-0.374878	0.836492	-1.11333	0.363574	4
GSE24235_MIX_BIB_M_YNG_SED_LEA_HLY_H24	-0.414588	0.72573	-1.26728	0.438103	3
GSE1832_MIX_VAL_M_MDL_SED_LEA_HLY_H18	-0.430225	0.237942	-0.742763	-0.117688	3
GSE24235_MIX_BIB_M_YNG_SED_LEA_HLY_H04	-0.439873	0.818572	-1.29256	0.412818	3
GSE182494_ECC_VAL_F_YNG_ACT_LEA_HLY_H48	-0.475731	0.561022	-0.985129	0.0336675	4
GSE4249_ECC_VAL_M_YNG_SED_LEA_HLY_H03	NA	NA	NA	NA	NA
GSE4249_ECC_VAL_M_YNG_SED_LEA_HLY_H48	NA	NA	NA	NA	NA
GSE7286_CON_VAL_M_YNG_ACT_LEA_HLY_H03	NA	NA	NA	NA	NA
GSE7286_ECC_VAL_M_YNG_ACT_LEA_HLY_H03	NA	NA	NA	NA	NA
GSE7286_CON_VAL_M_YNG_ACT_LEA_HLY_H06	NA	NA	NA	NA	NA
GSE7286_ECC_VAL_M_YNG_ACT_LEA_HLY_H06	NA	NA	NA	NA	NA
GSE7286_CON_VAL_M_YNG_ACT_LEA_HLY_H24	NA	NA	NA	NA	NA
GSE7286_ECC_VAL_M_YNG_ACT_LEA_HLY_H24	NA	NA	NA	NA	NA
Acute Resistance Meta-analysis	0.368953	1	0.180156	0.557749	176
GSE44818_MIX_VAL_M_YNG_ATH_LEA_HLY_H04	1.45907	2.37e-14	1.25836	1.65979	12
GSE44818_MIX_VAL_M_YNG_ATH_LEA_HLY_H01	0.673011	7.64e-07	0.472292	0.87373	12
GSE163356_MIX_VAL_M_YNG_ACT_LEA_HLY_H03	0.495279	0.0949034	0.0446311	0.945927	11
GSE27285_MIX_VAL_M_YNG_ATH_LEA_HLY_H03	0.274129	0.0930243	0.0860306	0.462227	16
GSE43219_MIX_VAL_M_YNG_ACT_OWE_HLY_H00	0.245615	0.229187	0.0527795	0.43845	9
GSE126296_MIX_VAL_M_YNG_ACT_LEA_HLY_H04	0.159998	0.603126	-0.0851355	0.405132	7
GSE27285_MIX_VAL_M_YNG_ATH_LEA_HLY_H48	0.0392405	0.995542	-0.15034	0.228821	15
GSE126296_MIX_VAL_F_YNG_ACT_LEA_HLY_H04	-0.00339554	0.996924	-0.248529	0.241738	7
GSE43219_MIX_VAL_F_YNG_ACT_OWE_HLY_H00	-0.0511075	0.883845	-0.309823	0.207608	5
Acute HIT Meta-analysis	0.415521	1	0.083992	0.74705	94
GSE8872_LIM_GAS_U_YNG_ACT_LEA_HLY_D10	0.0188651	0.995434	-0.185969	0.223699	6
GSE148152_BED_VAL_M_YNG_ACT_LEA_HLY_D84	-0.067842	0.606045	-0.272882	0.137198	11
GSE14901_LIM_VAL_F_YNG_SED_LEA_HLY_D14	-0.109207	0.860055	-0.453345	0.23493	12
GSE21496_LIM_VAL_M_YNG_SED_LEA_HLY_D02	-0.114068	0.789617	-0.424195	0.19606	7
GSE113165_BED_VAL_F_YNG_ACT_LEA_HLY_D05	-0.130408	0.761004	-0.49706	0.236244	7
GSE113165_BED_VAL_M_YNG_ACT_LEA_HLY_D05	-0.164102	0.931857	-0.886949	0.558746	2
GSE33886_LIM_VAL_M_YNG_SED_LEA_HLY_D21	-0.1852	0.791527	-0.575581	0.20518	4
GSE24215_BED_VAL_M_YNG_ACT_LEA_HLY_D10	-0.186047	0.648115	-0.497053	0.12496	10
GSE14901_LIM_VAL_F_YNG_SED_LEA_HLY_D02	-0.195475	0.768168	-0.539612	0.148662	12
GSE113165_BED_VAL_F_ELD_ACT_OWE_HLY_D05	-0.210614	0.59505	-0.547004	0.125776	8
GSE14901_LIM_VAL_M_YNG_SED_LEA_HLY_D14	-0.212261	0.630849	-0.556398	0.131876	12
GSE14901_LIM_VAL_M_YNG_SED_LEA_HLY_D02	-0.213412	0.744828	-0.557549	0.130725	12
GSE113165_BED_VAL_M_ELD_ACT_OWE_HLY_D05	-0.29413	0.332568	-0.574062	-0.0141988	11
GSE104999_BED_VAL_M_YNG_SED_LEA_HLY_D21	-0.367225	0.410214	-0.762741	0.0282906	12
GSE186045_BED_VAL_M_YNG_ACT_LEA_HLY_D35	-0.635652	0.814622	-1.71688	0.445574	3
GSE186045_BED_VAL_M_MDL_ACT_LEA_HLY_D35	-0.655793	0.853969	-1.92404	0.612459	2
GSE14798_BED_SOL_F_YNG_SED_LEA_HLY_D60	NA	NA	NA	NA	NA
GSE14798_BED_VAL_F_YNG_SED_LEA_HLY_D60	NA	NA	NA	NA	NA
Inactivity Meta-analysis	-0.202929	0.83412	-0.29843	-0.107429	131
GSE9103_MIX_VAL_M_ELD_ACT_LEA_HLY_H72_W99	0.433304	0.465432	0.0171097	0.849498	20
GSE125830_MIX_VAL_M_ELD_ATH_OWE_HLY_H48_W99	0.383499	0.173856	0.181158	0.585841	3
GSE9103_MIX_VAL_M_YNG_ACT_LEA_HLY_H72_W99	0.255218	0.609222	-0.160977	0.671412	20
GSE43760_MIX_VAL_F_MDL_SED_LEA_HLY_H48_W24	0.15116	0.999997	-0.517863	0.820182	6
GSE111551_MIX_VAL_M_YNG_ACT_OWE_HLY_H48_W18	0.0857897	0.999591	-0.174278	0.345857	13
GSE24215_MIX_VAL_M_YNG_ACT_LEA_HLY_HNA_W10	0.0389258	0.957022	-0.17315	0.251002	7
GSE144133_MIX_VAL_M_YNG_SED_LEA_HLY_H96_W06	0.0283562	0.945652	-0.334212	0.390925	8
GSE20319_MIX_VAL_M_ELD_SED_OWE_HLY_HNA_W99	0.0201797	0.999778	-0.120603	0.160962	7
GSE1786_MIX_VAL_M_ELD_SED_OWE_HLY_H72_W12	-0.0181052	0.976783	-0.342835	0.306625	6
GSE139258_MIX_VAL_F_YNG_SED_OWE_HLY_HNA_W03	-0.094486	0.965617	-0.482592	0.29362	4
GSE35661_MIX_VAL_M_YNG_ACT_LEA_HLY_H24_W06	-0.175937	0.14127	-0.324398	-0.0274773	24
GSE120862_MIX_VAL_M_YNG_SED_LEA_HLY_H48_W08	-0.360874	0.16081	-0.759688	0.0379395	7
GSE60591_MIX_VAL_F_YNG_ACT_OWE_HLY_H24_W12	-0.388744	0.179846	-0.740991	-0.0364976	11
GSE139258_MIX_VAL_M_YNG_ATH_OWE_HLY_HNA_W99	-0.419068	0.654631	-0.926794	0.088658	6
GSE60591_MIX_VAL_M_YNG_ACT_OWE_HLY_H24_W12	-0.42373	0.122392	-0.79361	-0.0538493	11
GSE27536_MIX_VAL_M_ELD_SED_OWE_HLY_HNA_W08	-0.511893	0.014437	-0.809603	-0.214182	12
GSE139258_MIX_VAL_M_YNG_SED_OWE_HLY_HNA_W03	-0.512856	0.999931	-1.06172	0.0360087	2
GSE27543_MIX_VAL_M_ELD_SED_OWE_HLY_HNA_W03	-0.754934	0.304171	-1.29996	-0.20991	12
GSE127187_MIX_VAL_M_YNG_SED_LEA_HLY_H16_W02	NA	NA	NA	NA	NA
GSE1718_MIX_VAL_U_YNG_SED_LEA_HLY_HNA_W20	NA	NA	NA	NA	NA
GSE9405_MIX_VAL_M_YNG_ATH_LEA_HLY_H24_W99	NA	NA	NA	NA	NA
Training Aerobic Meta-analysis	-0.0968196	1	-0.265807	0.0721677	179
GSE97084_MIX_VAL_U_YNG_SED_LEA_HLY_H72_W12	0.147866	0.612964	-0.184932	0.480664	10
GSE16907_MIX_VAL_F_MDL_SED_LEA_HLY_HNA_W52	0.0574361	0.999609	-0.153614	0.268487	8
GSE28422_MIX_VAL_M_YNG_SED_LEA_HLY_H48_W12	-0.0241122	0.999236	-0.562337	0.514112	8
GSE117525_MIX_VAL_M_ELD_SED_LEA_HLY_H72_W24	-0.0277203	0.999317	-0.544726	0.489285	5
GSE106865_MIX_VAL_M_YNG_SED_LEA_HLY_HNA_W10	-0.0499919	0.880002	-0.1954	0.0954162	10
GSE97084_MIX_VAL_U_ELD_SED_OWE_HLY_H72_W12	-0.0752063	0.833329	-0.398971	0.248559	8
GSE117525_MIX_VAL_F_ELD_SED_LEA_HLY_H72_W24	-0.0951536	0.973137	-0.498001	0.307694	7
GSE47881_MIX_VAL_U_ELD_ACT_OWE_HLY_H03_W20	-0.1489	0.999874	-0.456557	0.158757	16
GSE47881_MIX_VAL_U_YNG_ACT_LEA_HLY_H03_W20	-0.155353	0.998482	-0.565563	0.254857	9
GSE99963_MIX_VAL_M_MDL_SED_OWE_HLY_H24_W01	-0.17486	0.612058	-0.639635	0.289915	7
GSE8479_MIX_VAL_M_ELD_ACT_LEA_HLY_H48_W26	-0.179063	0.448092	-0.448689	0.0905625	6
GSE117525_MIX_VAL_F_ELD_SED_OWE_HLY_H72_W24	-0.181282	0.871353	-0.647305	0.28474	8
GSE8479_MIX_VAL_F_ELD_ACT_LEA_HLY_H48_W26	-0.192286	0.21688	-0.425789	0.0412163	8
GSE47881_MIX_VAL_U_MDL_ACT_OWE_HLY_H03_W20	-0.196342	0.93048	-0.478668	0.0859833	19
GSE28422_MIX_VAL_M_ELD_SED_OWE_HLY_H48_W12	-0.263587	0.904608	-0.885075	0.357901	6
EMEXP740_MIX_VAL_M_ELD_SED_OWE_HLY_H48_W12	-0.263867	0.732797	-0.512475	-0.0152589	8
GSE117525_MIX_VAL_M_ELD_SED_OWE_HLY_H72_W24	-0.284251	0.83746	-0.573266	0.00476405	16
GSE157585_MIX_VAL_U_ELD_SED_OWE_HLY_H72_W14	-0.286557	0.0779907	-0.52362	-0.0494927	24
GSE24235_MIX_BIB_F_YNG_SED_LEA_HLY_H24_W12	-0.353453	0.999949	-1.31628	0.609371	4
GSE28422_MIX_VAL_F_ELD_SED_OWE_HLY_H48_W12	-0.391777	0.929989	-1.01326	0.229711	6
GSE24235_MIX_BIB_M_YNG_SED_LEA_HLY_H24_W12	-0.411169	0.93686	-1.52294	0.700603	3
GSE117525_MIX_VAL_M_ELD_SED_OBE_HLY_H72_W24	-0.436706	0.999596	-0.953711	0.0802998	5
GSE45426_MIX_VAL_M_YNG_ACT_LEA_HLY_H24_W01	-0.458219	0.092233	-0.841292	-0.0751455	5
GSE28422_MIX_VAL_F_YNG_SED_LEA_HLY_H48_W12	-0.591386	0.908404	-1.16677	-0.0159996	7
GSE28998_MIX_BIB_F_YNG_SED_OWE_HLY_H04_W12	-0.693399	0.682299	-1.40712	0.0203242	3
GSE28998_MIX_BIB_M_YNG_SED_OWE_HLY_H04_W12	-0.827965	0.405557	-1.44607	-0.209862	4
Training Resistance Meta-analysis	-0.214005	0.0188746	-0.298573	-0.129438	220
GSE163356_MIX_VAL_M_YNG_ACT_LEA_HLY_HNA_W03	0.106923	0.563793	-0.117668	0.331515	10
GSE97084_MIX_VAL_U_ELD_SED_OWE_HLY_H72_W12	-0.181853	0.468998	-0.495572	0.131866	8
GSE97084_MIX_VAL_U_YNG_SED_LEA_HLY_H72_W12	-0.207268	0.279331	-0.493499	0.0789624	11
GSE109657_MIX_VAL_M_YNG_ACT_LEA_HLY_H48_W06	-0.23126	0.208064	-0.416908	-0.0456109	11
Training HIT Meta-analysis	-0.130235	1	-0.304185	0.0437158	40
GSE53598_MIX_VAL_M_MDL_SED_OWE_HLY_H72_W12	-0.016915	0.972799	-0.18626	0.15243	18
GSE156247_MIX_VAL_M_MDL_SED_OWE_HLY_H72_W12	-0.016915	0.971595	-0.186319	0.152489	18
GSE97084_MIX_VAL_U_YNG_SED_LEA_HLY_H72_W12	-0.090249	0.80772	-0.415918	0.23542	7
GSE97084_MIX_VAL_U_ELD_SED_OWE_HLY_H72_W12	-0.35175	0.274277	-0.67251	-0.03099	7
Training Combined Meta-analysis	-0.0740587	1	-0.181442	0.0333243	50
	logFC	adj.P.Val	CI.L	CI.R	n
Acute Aerobic Meta-analysis	0.433498	1	0.166011	0.700986	312
Acute Resistance Meta-analysis	0.368953	1	0.180156	0.557749	176
Acute HIT Meta-analysis	0.415521	1	0.083992	0.74705	94
